# Supplementary material for: 3,4′,5-Trichloro­biphenyl-4-yl 2,2,2-trichloro­ethyl sulfate
Source: Acta Crystallogr Sect E Struct Rep Online. 2013 Mar 28;69(Pt 4):o620. doi: 10.1107/S1600536813007976 (PMC3629655; doi:10.1107/S1600536813007976)
Supplement: Supplementary file 1 [file e-69-0o620-sup1.cif]

##############################################################################
#                                                                            #
# This CIF contains the data in a paper accepted for publication in          #
# Acta Crystallographica Section E. It conforms to the requirements of       #
# Notes for Authors for Acta Crystallographica Section E, and has been       #
# peer reviewed under the auspices of the IUCr Commission on Journals.       #
#                                                                            #
# Full details of the Crystallographic Information File format               #
# are given in the paper "The Crystallographic Information File (CIF):       #
# a New Standard Archive File for Crystallography" by S. R. Hall, F. H.      #
# Allen and I. D. Brown [Acta Cryst. (1991), A47, 655-685].                  #
#                                                                            #
# The current version of the core CIF dictionary is obtainable from          #
# ftp://ftp.iucr.org/pub/cif_core.dic.                                       #
#                                                                            #
# Software is freely available for graphical display of the structure(s)     #
# in this CIF. For information consult the CIF software page                 #
# http://www.iucr.org/resources/cif/software.                                #
#                                                                            #
# This file may be used for bona fide research purposes within the           #
# scientific community so long as proper attribution is given to the journal # 
# article from which it was obtained.                                        #
#                                                                            #
##############################################################################
data_I
_audit_creation_method     SHELXL-97
_chemical_name_systematic
;
3,4',5-Trichlorobiphenyl-4-yl 2,2,2-trichloroethyl sulfate
;
_chemical_name_common     ?
_chemical_formula_moiety     'C14 H8 Cl6 O4 S'
_chemical_formula_sum     'C14 H8 Cl6 O4 S'
_chemical_formula_iupac     'C14 H8 Cl6 O4 S'
_chemical_formula_weight     484.96
_chemical_melting_point     ?
_symmetry_cell_setting     orthorhombic
_symmetry_space_group_name_H-M     'P c a 21'
_symmetry_space_group_name_Hall     'P 2c -2ac'
loop_
    _symmetry_equiv_pos_as_xyz
    'x, y, z'
    '-x, -y, z+1/2'
    'x+1/2, -y, z'
    '-x+1/2, y, z+1/2'
_cell_length_a     13.993(3)
_cell_length_b     9.1890(18)
_cell_length_c     28.778(6)
_cell_angle_alpha     90.00
_cell_angle_beta     90.00
_cell_angle_gamma     90.00
_cell_volume     3700.3(13)
_cell_formula_units_Z     8
_cell_measurement_reflns_used     9992
_cell_measurement_theta_min     3.07
_cell_measurement_theta_max     68.29
_cell_measurement_temperature     90.0(2)
_exptl_crystal_description     flake
_exptl_crystal_colour     colourless
_exptl_crystal_size_max     0.17
_exptl_crystal_size_mid     0.09
_exptl_crystal_size_min     0.02
_exptl_crystal_density_diffrn     1.741
_exptl_crystal_density_meas     ?
_exptl_crystal_density_method     'not measured'
_exptl_crystal_F_000     1936
_exptl_absorpt_coefficient_mu     9.705
_exptl_absorpt_correction_type     multi-scan
_exptl_absorpt_process_details     '(SADABS; Bruker, 2006)'
_exptl_absorpt_correction_T_min     0.504
_exptl_absorpt_correction_T_max     0.830
_exptl_special_details
;
The crystal was twinned by inversion, but with unequal sized pieces of each
component. The refined Flack parameter indicates major:minor fractions of
0.85(3):0.15(3).
;
_diffrn_ambient_temperature     90.0(2)
_diffrn_radiation_type     CuK\a
_diffrn_radiation_wavelength     1.54178
_diffrn_radiation_source     'fine-focus rotating anode'
_diffrn_radiation_monochromator     'graded multilayer optics'
_diffrn_measurement_device_type     'Bruker X8 Proteum'
_diffrn_measurement_method     '\f and \w scans'
_diffrn_detector_area_resol_mean     5.6
_diffrn_reflns_number     45894
_diffrn_reflns_av_R_equivalents     0.0619
_diffrn_reflns_av_sigmaI/netI     0.0388
_diffrn_reflns_theta_min     3.07
_diffrn_reflns_theta_max     68.40
_diffrn_reflns_theta_full     68.40
_diffrn_measured_fraction_theta_max     0.983
_diffrn_measured_fraction_theta_full     0.983
_diffrn_reflns_limit_h_min     -14
_diffrn_reflns_limit_h_max     16
_diffrn_reflns_limit_k_min     -10
_diffrn_reflns_limit_k_max     11
_diffrn_reflns_limit_l_min     -34
_diffrn_reflns_limit_l_max     34
_diffrn_standards_number     0
_diffrn_standards_interval_count     .
_diffrn_standards_interval_time     .
_diffrn_standards_decay_%     ?
_refine_special_details
;
Refinement of <i>F</i>^2^ against all reflections. The weighted <i>R</i>-value
<i>wR</i> and goodness of fit <i>S</i> are based on <i>F</i>^2^. Conventional
<i>R</i>-values <i>R</i> are based on <i>F</i>, with <i>F</i> set to zero for
negative <i>F</i>^2^. The threshold expression of <i>F</i>^2^ >
2\s(<i>F</i>^2^) is used only for calculating <i>R</i>-factors(gt) <i>etc</i>.
and is not relevant to the choice of reflections for refinement.
<i>R</i>-values based on <i>F</i>^2^ are statistically about twice as large as
those based on <i>F</i>, and <i>R</i>-values based on ALL data will be even
larger.
;
_reflns_number_total     6651
_reflns_number_gt     6238
_reflns_threshold_expression     I>2\s(I)
_refine_ls_structure_factor_coef     Fsqd
_refine_ls_matrix_type     full
_refine_ls_R_factor_all     0.0680
_refine_ls_R_factor_gt     0.0643
_refine_ls_wR_factor_gt     0.1580
_refine_ls_wR_factor_ref     0.1605
_refine_ls_goodness_of_fit_ref     1.152
_refine_ls_restrained_S_all     1.152
_refine_ls_number_reflns     6651
_refine_ls_number_parameters     302
_refine_ls_number_restraints     1
_refine_ls_hydrogen_treatment     constr
_refine_ls_weighting_scheme     calc
_refine_ls_weighting_details
        'calc w=1/[\s^2^(Fo^2^)+(0.0514P)^2^+21.3733P] where P=(Fo^2^+2Fc^2^)/3'
_atom_sites_solution_hydrogens     geom
_atom_sites_solution_primary     direct
_atom_sites_solution_secondary     difmap
_refine_ls_shift/su_max     0.000
_refine_ls_shift/su_mean     0.000
_refine_diff_density_max     0.963
_refine_diff_density_min     -0.846
_refine_ls_extinction_method     none
_refine_ls_extinction_coef     ?
_refine_ls_abs_structure_details     'Flack (1983), 3176 Friedel pairs'
_refine_ls_abs_structure_Flack     0.15(3)
loop_
    _atom_type_symbol
    _atom_type_description
    _atom_type_scat_dispersion_real
    _atom_type_scat_dispersion_imag
    _atom_type_scat_source
    'C' 'C' 0.0181 0.0091
                         'International Tables Vol C Tables 4.2.6.8 and 6.1.1.4'
    'H' 'H' 0.0000 0.0000
                         'International Tables Vol C Tables 4.2.6.8 and 6.1.1.4'
    'O' 'O' 0.0492 0.0322
                         'International Tables Vol C Tables 4.2.6.8 and 6.1.1.4'
    'S' 'S' 0.3331 0.5567
                         'International Tables Vol C Tables 4.2.6.8 and 6.1.1.4'
    'Cl' 'Cl' 0.3639 0.7018
                         'International Tables Vol C Tables 4.2.6.8 and 6.1.1.4'
_computing_data_collection     'APEX2 (Bruker, 2006)'
_computing_cell_refinement     'SAINT (Bruker, 2006)'
_computing_data_reduction     'SAINT (Bruker, 2006)'
_computing_structure_solution     'SHELXS97 (Sheldrick, 2008)'
_computing_structure_refinement     'SHELXL97 (Sheldrick, 2008)'
_computing_molecular_graphics     'XP in SHELXTL (Sheldrick, 2008)'
_computing_publication_material
;
SHELXL97 (Sheldrick, 2008) and local procedures
;
loop_
    _atom_site_type_symbol
    _atom_site_label
    _atom_site_fract_x
    _atom_site_fract_y
    _atom_site_fract_z
    _atom_site_U_iso_or_equiv
    _atom_site_adp_type
    _atom_site_calc_flag
    _atom_site_refinement_flags
    _atom_site_occupancy
    _atom_site_symmetry_multiplicity
    _atom_site_disorder_assembly
    _atom_site_disorder_group
    S S1A 0.77740(12) 0.4047(2) 0.35290(7) 0.0283(2) Uani d . 1 1 . .
    O O1A 0.8439(4) 0.2785(5) 0.33235(19) 0.0273(7) Uani d . 1 1 . .
    O O2A 0.8158(4) 0.4167(6) 0.40377(19) 0.0313(7) Uani d . 1 1 . .
    O O3A 0.7985(4) 0.5393(6) 0.3314(2) 0.0302(7) Uani d . 1 1 . .
    O O4A 0.6838(4) 0.3483(6) 0.3531(2) 0.0349(7) Uani d . 1 1 . .
    Cl Cl1A 1.03327(13) 0.3420(2) 0.37524(7) 0.0380(3) Uani d . 1 1 . .
    Cl Cl2A 0.78298(12) 0.2737(2) 0.23480(7) 0.0318(2) Uani d . 1 1 . .
    Cl Cl3A 1.37897(13) 0.5084(2) 0.10448(8) 0.0378(3) Uani d . 1 1 . .
    Cl Cl4A 0.8960(2) 0.4431(3) 0.50012(9) 0.0563(4) Uani d . 1 1 . .
    Cl Cl5A 0.69326(19) 0.4810(2) 0.48583(9) 0.0487(4) Uani d . 1 1 . .
    Cl Cl6A 0.76595(19) 0.2066(2) 0.52014(8) 0.0489(4) Uani d . 1 1 . .
    C C1A 1.0641(5) 0.3630(7) 0.2372(3) 0.0240(9) Uani d . 1 1 . .
    C C2A 1.0822(5) 0.3612(8) 0.2847(3) 0.0273(9) Uani d . 1 1 . .
    H H2A 1.1456 0.3760 0.2956 0.033 Uiso calc R 1 1 . .
    C C3A 1.0090(5) 0.3381(8) 0.3166(3) 0.0276(9) Uani d . 1 1 . .
    C C4A 0.9162(5) 0.3143(8) 0.3011(3) 0.0252(9) Uani d . 1 1 . .
    C C5A 0.8987(5) 0.3119(7) 0.2542(3) 0.0259(9) Uani d . 1 1 . .
    C C6A 0.9704(5) 0.3381(8) 0.2223(3) 0.0273(9) Uani d . 1 1 . .
    H H6A 0.9560 0.3393 0.1900 0.033 Uiso calc R 1 1 . .
    C C7A 0.7997(6) 0.2919(9) 0.4344(3) 0.0326(10) Uani d . 1 1 . .
    H H7A1 0.8546 0.2241 0.4332 0.039 Uiso calc R 1 1 . .
    H H7A2 0.7412 0.2386 0.4251 0.039 Uiso calc R 1 1 . .
    C C8A 0.7887(7) 0.3548(10) 0.4822(3) 0.0431(12) Uani d . 1 1 . .
    C C1'A 1.1400(5) 0.3932(8) 0.2034(3) 0.0284(9) Uani d . 1 1 . .
    C C2'A 1.1233(5) 0.4783(9) 0.1639(3) 0.0314(11) Uani d . 1 1 . .
    H H2'A 1.0607 0.5138 0.1581 0.038 Uiso calc R 1 1 . .
    C C3'A 1.1959(5) 0.5118(9) 0.1333(3) 0.0307(10) Uani d . 1 1 . .
    H H3'A 1.1833 0.5691 0.1065 0.037 Uiso calc R 1 1 . .
    C C4'A 1.2877(5) 0.4609(9) 0.1420(3) 0.0284(10) Uani d . 1 1 . .
    C C5'A 1.3053(5) 0.3752(8) 0.1800(3) 0.0293(10) Uani d . 1 1 . .
    H H5'A 1.3677 0.3379 0.1850 0.035 Uiso calc R 1 1 . .
    C C6'A 1.2329(5) 0.3424(8) 0.2113(3) 0.0285(9) Uani d . 1 1 . .
    H H6'A 1.2464 0.2854 0.2380 0.034 Uiso calc R 1 1 . .
    S S1B 0.48992(12) 0.0952(2) 0.44025(7) 0.0283(2) Uani d . 1 1 . .
    O O1B 0.4243(3) 0.2207(5) 0.46086(19) 0.0273(7) Uani d . 1 1 . .
    O O2B 0.4512(4) 0.0835(6) 0.38944(19) 0.0313(7) Uani d . 1 1 . .
    O O3B 0.4667(4) -0.0367(6) 0.4615(2) 0.0302(7) Uani d . 1 1 . .
    O O4B 0.5834(4) 0.1524(6) 0.4402(2) 0.0349(7) Uani d . 1 1 . .
    Cl Cl1B 0.23508(13) 0.1574(2) 0.41731(7) 0.0380(3) Uani d . 1 1 . .
    Cl Cl2B 0.48229(12) 0.2267(2) 0.55864(7) 0.0318(2) Uani d . 1 1 . .
    Cl Cl3B -0.11866(13) 0.0187(2) 0.68821(8) 0.0378(3) Uani d . 1 1 . .
    Cl Cl4B 0.3715(2) 0.0537(3) 0.29351(9) 0.0563(4) Uani d . 1 1 . .
    Cl Cl5B 0.50048(19) 0.2929(2) 0.27257(8) 0.0487(4) Uani d . 1 1 . .
    Cl Cl6B 0.57633(19) 0.0222(3) 0.30941(8) 0.0489(4) Uani d . 1 1 . .
    C C1B 0.2034(5) 0.1376(8) 0.5547(3) 0.0240(9) Uani d . 1 1 . .
    C C2B 0.1855(5) 0.1373(8) 0.5077(3) 0.0273(9) Uani d . 1 1 . .
    H H2B 0.1222 0.1221 0.4967 0.033 Uiso calc R 1 1 . .
    C C3B 0.2590(5) 0.1590(8) 0.4759(3) 0.0276(9) Uani d . 1 1 . .
    C C4B 0.3515(5) 0.1866(8) 0.4923(3) 0.0252(9) Uani d . 1 1 . .
    C C5B 0.3684(5) 0.1883(8) 0.5392(3) 0.0259(9) Uani d . 1 1 . .
    C C6B 0.2963(5) 0.1672(8) 0.5714(3) 0.0273(9) Uani d . 1 1 . .
    H H6B 0.3089 0.1725 0.6038 0.033 Uiso calc R 1 1 . .
    C C7B 0.4686(6) 0.2041(9) 0.3589(3) 0.0326(10) Uani d . 1 1 . .
    H H7B1 0.5276 0.2556 0.3684 0.039 Uiso calc R 1 1 . .
    H H7B2 0.4146 0.2736 0.3604 0.039 Uiso calc R 1 1 . .
    C C8B 0.4791(7) 0.1461(10) 0.3102(3) 0.0431(12) Uani d . 1 1 . .
    C C1'B 0.1230(5) 0.1095(8) 0.5886(3) 0.0284(9) Uani d . 1 1 . .
    C C2'B 0.1395(5) 0.0364(9) 0.6294(3) 0.0314(11) Uani d . 1 1 . .
    H H2'B 0.2024 0.0042 0.6364 0.038 Uiso calc R 1 1 . .
    C C3'B 0.0659(5) 0.0087(8) 0.6607(3) 0.0307(10) Uani d . 1 1 . .
    H H3'B 0.0784 -0.0421 0.6888 0.037 Uiso calc R 1 1 . .
    C C4'B -0.0243(5) 0.0551(9) 0.6506(3) 0.0284(10) Uani d . 1 1 . .
    C C5'B -0.0442(5) 0.1307(8) 0.6098(3) 0.0293(10) Uani d . 1 1 . .
    H H5'B -0.1072 0.1629 0.6031 0.035 Uiso calc R 1 1 . .
    C C6'B 0.0308(5) 0.1580(8) 0.5789(3) 0.0285(9) Uani d . 1 1 . .
    H H6'B 0.0188 0.2102 0.5510 0.034 Uiso calc R 1 1 . .
loop_
    _atom_site_aniso_label
    _atom_site_aniso_U_11
    _atom_site_aniso_U_22
    _atom_site_aniso_U_33
    _atom_site_aniso_U_12
    _atom_site_aniso_U_13
    _atom_site_aniso_U_23
    S1A 0.0183(5) 0.0276(5) 0.0392(6) 0.0017(4) 0.0002(4) 0.0039(4)
    O1A 0.0202(14) 0.0205(15) 0.0411(17) -0.0046(12) 0.0037(13) 0.0031(12)
    O2A 0.0285(16) 0.0267(16) 0.0386(17) -0.0036(13) 0.0023(13) 0.0059(13)
    O3A 0.0248(17) 0.0217(16) 0.0442(18) 0.0022(12) 0.0006(13) 0.0063(13)
    O4A 0.0187(15) 0.0370(18) 0.0491(19) -0.0033(13) -0.0001(14) 0.0041(15)
    Cl1A 0.0219(5) 0.0543(7) 0.0379(6) -0.0016(5) -0.0044(5) 0.0037(5)
    Cl2A 0.0167(5) 0.0340(6) 0.0447(6) -0.0060(4) -0.0047(4) 0.0021(5)
    Cl3A 0.0279(6) 0.0455(7) 0.0399(6) -0.0032(5) 0.0037(5) 0.0000(6)
    Cl4A 0.0802(11) 0.0341(6) 0.0545(8) -0.0139(7) -0.0252(7) 0.0035(5)
    Cl5A 0.0709(11) 0.0286(7) 0.0465(9) 0.0093(7) 0.0109(8) 0.0067(7)
    Cl6A 0.0715(11) 0.0299(8) 0.0454(9) 0.0031(7) 0.0054(8) 0.0030(7)
    C1A 0.018(2) 0.0134(18) 0.040(2) 0.0007(16) 0.0015(18) 0.0006(17)
    C2A 0.0137(19) 0.023(2) 0.045(3) -0.0001(16) -0.0014(17) 0.0013(19)
    C3A 0.019(2) 0.020(2) 0.044(2) 0.0014(17) -0.0017(18) 0.0002(18)
    C4A 0.0122(18) 0.0156(19) 0.048(3) -0.0009(15) -0.0002(18) 0.0014(17)
    C5A 0.017(2) 0.0120(18) 0.048(3) 0.0000(16) 0.0010(18) 0.0004(17)
    C6A 0.020(2) 0.022(2) 0.040(2) -0.0008(17) -0.0039(18) -0.0016(18)
    C7A 0.033(2) 0.027(2) 0.038(2) 0.001(2) -0.002(2) 0.0039(19)
    C8A 0.060(3) 0.028(2) 0.041(3) -0.002(2) -0.007(3) 0.000(2)
    C1'A 0.017(2) 0.024(2) 0.044(2) 0.0023(17) -0.0018(18) -0.0069(19)
    C2'A 0.017(2) 0.034(3) 0.043(2) 0.0000(19) -0.0038(19) 0.000(2)
    C3'A 0.025(2) 0.030(2) 0.037(2) 0.002(2) -0.005(2) 0.000(2)
    C4'A 0.019(2) 0.026(2) 0.040(2) -0.0023(18) 0.0028(18) -0.0037(19)
    C5'A 0.019(2) 0.026(2) 0.043(3) 0.0008(18) -0.0034(18) -0.003(2)
    C6'A 0.019(2) 0.023(2) 0.042(3) -0.0013(17) -0.0001(19) 0.001(2)
    S1B 0.0183(5) 0.0276(5) 0.0392(6) 0.0017(4) 0.0002(4) 0.0039(4)
    O1B 0.0202(14) 0.0205(15) 0.0411(17) -0.0046(12) 0.0037(13) 0.0031(12)
    O2B 0.0285(16) 0.0267(16) 0.0386(17) -0.0036(13) 0.0023(13) 0.0059(13)
    O3B 0.0248(17) 0.0217(16) 0.0442(18) 0.0022(12) 0.0006(13) 0.0063(13)
    O4B 0.0187(15) 0.0370(18) 0.0491(19) -0.0033(13) -0.0001(14) 0.0041(15)
    Cl1B 0.0219(5) 0.0543(7) 0.0379(6) -0.0016(5) -0.0044(5) 0.0037(5)
    Cl2B 0.0167(5) 0.0340(6) 0.0447(6) -0.0060(4) -0.0047(4) 0.0021(5)
    Cl3B 0.0279(6) 0.0455(7) 0.0399(6) -0.0032(5) 0.0037(5) 0.0000(6)
    Cl4B 0.0802(11) 0.0341(6) 0.0545(8) -0.0139(7) -0.0252(7) 0.0035(5)
    Cl5B 0.0709(11) 0.0286(7) 0.0465(9) 0.0093(7) 0.0109(8) 0.0067(7)
    Cl6B 0.0715(11) 0.0299(8) 0.0454(9) 0.0031(7) 0.0054(8) 0.0030(7)
    C1B 0.018(2) 0.0134(18) 0.040(2) 0.0007(16) 0.0015(18) 0.0006(17)
    C2B 0.0137(19) 0.023(2) 0.045(3) -0.0001(16) -0.0014(17) 0.0013(19)
    C3B 0.019(2) 0.020(2) 0.044(2) 0.0014(17) -0.0017(18) 0.0002(18)
    C4B 0.0122(18) 0.0156(19) 0.048(3) -0.0009(15) -0.0002(18) 0.0014(17)
    C5B 0.017(2) 0.0120(18) 0.048(3) 0.0000(16) 0.0010(18) 0.0004(17)
    C6B 0.020(2) 0.022(2) 0.040(2) -0.0008(17) -0.0039(18) -0.0016(18)
    C7B 0.033(2) 0.027(2) 0.038(2) 0.001(2) -0.002(2) 0.0039(19)
    C8B 0.060(3) 0.028(2) 0.041(3) -0.002(2) -0.007(3) 0.000(2)
    C1'B 0.017(2) 0.024(2) 0.044(2) 0.0023(17) -0.0018(18) -0.0069(19)
    C2'B 0.017(2) 0.034(3) 0.043(2) 0.0000(19) -0.0038(19) 0.000(2)
    C3'B 0.025(2) 0.030(2) 0.037(2) 0.002(2) -0.005(2) 0.000(2)
    C4'B 0.019(2) 0.026(2) 0.040(2) -0.0023(18) 0.0028(18) -0.0037(19)
    C5'B 0.019(2) 0.026(2) 0.043(3) 0.0008(18) -0.0034(18) -0.003(2)
    C6'B 0.019(2) 0.023(2) 0.042(3) -0.0013(17) -0.0001(19) 0.001(2)
_geom_special_details
;
All s.u.'s (except the s.u. in the dihedral angle between two l.s. planes)
are estimated using the full covariance matrix. The cell s.u.'s are taken
into account individually in the estimation of s.u.'s in distances, angles
and torsion angles; correlations between s.u.'s in cell parameters are only
used when they are defined by crystal symmetry. An approximate (isotropic)
treatment of cell s.u.'s is used for estimating s.u.'s involving l.s.
planes.
;
loop_
    _geom_bond_atom_site_label_1
    _geom_bond_atom_site_label_2
    _geom_bond_site_symmetry_2
    _geom_bond_distance
    _geom_bond_publ_flag
    S1A O4A . 1.408(5) ?
    S1A O3A . 1.414(6) ?
    S1A O2A . 1.563(6) ?
    S1A O1A . 1.600(5) ?
    O1A C4A . 1.393(9) ?
    O2A C7A . 1.464(9) ?
    Cl1A C3A . 1.722(9) ?
    Cl2A C5A . 1.749(7) ?
    Cl3A C4'A . 1.730(8) ?
    Cl4A C8A . 1.783(10) ?
    Cl5A C8A . 1.772(10) ?
    Cl6A C8A . 1.774(9) ?
    C1A C2A . 1.391(11) ?
    C1A C6A . 1.400(10) ?
    C1A C1'A . 1.467(10) ?
    C2A C3A . 1.390(11) ?
    C2A H2A . 0.9500 ?
    C3A C4A . 1.390(10) ?
    C4A C5A . 1.373(11) ?
    C5A C6A . 1.381(11) ?
    C6A H6A . 0.9500 ?
    C7A C8A . 1.500(12) ?
    C7A H7A1 . 0.9900 ?
    C7A H7A2 . 0.9900 ?
    C1'A C6'A . 1.399(10) ?
    C1'A C2'A . 1.400(12) ?
    C2'A C3'A . 1.380(12) ?
    C2'A H2'A . 0.9500 ?
    C3'A C4'A . 1.389(11) ?
    C3'A H3'A . 0.9500 ?
    C4'A C5'A . 1.369(12) ?
    C5'A C6'A . 1.388(11) ?
    C5'A H5'A . 0.9500 ?
    C6'A H6'A . 0.9500 ?
    S1B O3B . 1.396(6) ?
    S1B O4B . 1.409(5) ?
    S1B O2B . 1.563(6) ?
    S1B O1B . 1.590(5) ?
    O1B C4B . 1.397(9) ?
    O2B C7B . 1.434(9) ?
    Cl1B C3B . 1.720(8) ?
    Cl2B C5B . 1.726(7) ?
    Cl3B C4'B . 1.739(8) ?
    Cl4B C8B . 1.793(10) ?
    Cl5B C8B . 1.755(9) ?
    Cl6B C8B . 1.774(10) ?
    C1B C2B . 1.378(11) ?
    C1B C6B . 1.412(10) ?
    C1B C1'B . 1.510(10) ?
    C2B C3B . 1.389(11) ?
    C2B H2B . 0.9500 ?
    C3B C4B . 1.401(10) ?
    C4B C5B . 1.370(11) ?
    C5B C6B . 1.384(11) ?
    C6B H6B . 0.9500 ?
    C7B C8B . 1.509(12) ?
    C7B H7B1 . 0.9900 ?
    C7B H7B2 . 0.9900 ?
    C1'B C2'B . 1.373(12) ?
    C1'B C6'B . 1.393(10) ?
    C2'B C3'B . 1.391(12) ?
    C2'B H2'B . 0.9500 ?
    C3'B C4'B . 1.364(10) ?
    C3'B H3'B . 0.9500 ?
    C4'B C5'B . 1.392(12) ?
    C5'B C6'B . 1.399(11) ?
    C5'B H5'B . 0.9500 ?
    C6'B H6'B . 0.9500 ?
loop_
    _geom_angle_atom_site_label_1
    _geom_angle_atom_site_label_2
    _geom_angle_atom_site_label_3
    _geom_angle_site_symmetry_1
    _geom_angle_site_symmetry_3
    _geom_angle
    _geom_angle_publ_flag
    O4A S1A O3A . . 121.2(3) ?
    O4A S1A O2A . . 109.9(3) ?
    O3A S1A O2A . . 106.0(3) ?
    O4A S1A O1A . . 106.0(3) ?
    O3A S1A O1A . . 110.5(3) ?
    O2A S1A O1A . . 101.4(3) ?
    C4A O1A S1A . . 119.3(4) ?
    C7A O2A S1A . . 117.1(5) ?
    C2A C1A C6A . . 118.1(7) ?
    C2A C1A C1'A . . 121.5(7) ?
    C6A C1A C1'A . . 120.3(7) ?
    C3A C2A C1A . . 121.1(7) ?
    C3A C2A H2A . . 119.5 ?
    C1A C2A H2A . . 119.5 ?
    C4A C3A C2A . . 120.0(8) ?
    C4A C3A Cl1A . . 120.1(6) ?
    C2A C3A Cl1A . . 119.8(6) ?
    C5A C4A C3A . . 119.0(7) ?
    C5A C4A O1A . . 120.1(6) ?
    C3A C4A O1A . . 120.5(7) ?
    C4A C5A C6A . . 121.5(7) ?
    C4A C5A Cl2A . . 118.8(6) ?
    C6A C5A Cl2A . . 119.7(6) ?
    C5A C6A C1A . . 120.3(8) ?
    C5A C6A H6A . . 119.9 ?
    C1A C6A H6A . . 119.9 ?
    O2A C7A C8A . . 105.4(6) ?
    O2A C7A H7A1 . . 110.7 ?
    C8A C7A H7A1 . . 110.7 ?
    O2A C7A H7A2 . . 110.7 ?
    C8A C7A H7A2 . . 110.7 ?
    H7A1 C7A H7A2 . . 108.8 ?
    C7A C8A Cl5A . . 112.5(6) ?
    C7A C8A Cl6A . . 106.7(6) ?
    Cl5A C8A Cl6A . . 109.3(5) ?
    C7A C8A Cl4A . . 110.8(7) ?
    Cl5A C8A Cl4A . . 108.6(5) ?
    Cl6A C8A Cl4A . . 108.8(5) ?
    C6'A C1'A C2'A . . 118.2(7) ?
    C6'A C1'A C1A . . 120.1(7) ?
    C2'A C1'A C1A . . 121.6(6) ?
    C3'A C2'A C1'A . . 121.3(7) ?
    C3'A C2'A H2'A . . 119.3 ?
    C1'A C2'A H2'A . . 119.3 ?
    C2'A C3'A C4'A . . 119.3(8) ?
    C2'A C3'A H3'A . . 120.3 ?
    C4'A C3'A H3'A . . 120.3 ?
    C5'A C4'A C3'A . . 120.3(7) ?
    C5'A C4'A Cl3A . . 120.7(6) ?
    C3'A C4'A Cl3A . . 118.9(7) ?
    C4'A C5'A C6'A . . 120.7(7) ?
    C4'A C5'A H5'A . . 119.6 ?
    C6'A C5'A H5'A . . 119.6 ?
    C5'A C6'A C1'A . . 120.0(8) ?
    C5'A C6'A H6'A . . 120.0 ?
    C1'A C6'A H6'A . . 120.0 ?
    O3B S1B O4B . . 122.7(3) ?
    O3B S1B O2B . . 105.6(3) ?
    O4B S1B O2B . . 110.3(3) ?
    O3B S1B O1B . . 109.4(3) ?
    O4B S1B O1B . . 105.4(3) ?
    O2B S1B O1B . . 101.4(3) ?
    C4B O1B S1B . . 120.0(4) ?
    C7B O2B S1B . . 117.5(5) ?
    C2B C1B C6B . . 120.1(7) ?
    C2B C1B C1'B . . 119.9(6) ?
    C6B C1B C1'B . . 120.0(7) ?
    C1B C2B C3B . . 120.8(7) ?
    C1B C2B H2B . . 119.6 ?
    C3B C2B H2B . . 119.6 ?
    C2B C3B C4B . . 119.3(8) ?
    C2B C3B Cl1B . . 119.9(6) ?
    C4B C3B Cl1B . . 120.7(6) ?
    C5B C4B O1B . . 120.6(6) ?
    C5B C4B C3B . . 119.5(7) ?
    O1B C4B C3B . . 119.8(7) ?
    C4B C5B C6B . . 122.2(7) ?
    C4B C5B Cl2B . . 118.7(6) ?
    C6B C5B Cl2B . . 119.0(6) ?
    C5B C6B C1B . . 118.1(7) ?
    C5B C6B H6B . . 121.0 ?
    C1B C6B H6B . . 121.0 ?
    O2B C7B C8B . . 108.2(7) ?
    O2B C7B H7B1 . . 110.0 ?
    C8B C7B H7B1 . . 110.0 ?
    O2B C7B H7B2 . . 110.0 ?
    C8B C7B H7B2 . . 110.0 ?
    H7B1 C7B H7B2 . . 108.4 ?
    C7B C8B Cl5B . . 108.6(6) ?
    C7B C8B Cl6B . . 108.2(6) ?
    Cl5B C8B Cl6B . . 110.8(6) ?
    C7B C8B Cl4B . . 109.5(7) ?
    Cl5B C8B Cl4B . . 110.0(5) ?
    Cl6B C8B Cl4B . . 109.7(5) ?
    C2'B C1'B C6'B . . 118.9(7) ?
    C2'B C1'B C1B . . 120.7(6) ?
    C6'B C1'B C1B . . 120.4(7) ?
    C1'B C2'B C3'B . . 121.2(7) ?
    C1'B C2'B H2'B . . 119.4 ?
    C3'B C2'B H2'B . . 119.4 ?
    C4'B C3'B C2'B . . 119.4(8) ?
    C4'B C3'B H3'B . . 120.3 ?
    C2'B C3'B H3'B . . 120.3 ?
    C3'B C4'B C5'B . . 121.3(8) ?
    C3'B C4'B Cl3B . . 120.7(7) ?
    C5'B C4'B Cl3B . . 118.0(6) ?
    C4'B C5'B C6'B . . 118.5(7) ?
    C4'B C5'B H5'B . . 120.8 ?
    C6'B C5'B H5'B . . 120.8 ?
    C1'B C6'B C5'B . . 120.6(8) ?
    C1'B C6'B H6'B . . 119.7 ?
    C5'B C6'B H6'B . . 119.7 ?
loop_
    _geom_torsion_atom_site_label_1
    _geom_torsion_atom_site_label_2
    _geom_torsion_atom_site_label_3
    _geom_torsion_atom_site_label_4
    _geom_torsion_site_symmetry_1
    _geom_torsion_site_symmetry_2
    _geom_torsion_site_symmetry_3
    _geom_torsion_site_symmetry_4
    _geom_torsion
    _geom_torsion_publ_flag
    O4A S1A O1A C4A . . . . 138.7(5) ?
    O3A S1A O1A C4A . . . . 5.6(6) ?
    O2A S1A O1A C4A . . . . -106.4(5) ?
    O4A S1A O2A C7A . . . . 45.2(6) ?
    O3A S1A O2A C7A . . . . 177.8(5) ?
    O1A S1A O2A C7A . . . . -66.7(5) ?
    C6A C1A C2A C3A . . . . -1.2(11) ?
    C1'A C1A C2A C3A . . . . 177.5(7) ?
    C1A C2A C3A C4A . . . . 0.9(11) ?
    C1A C2A C3A Cl1A . . . . -178.0(6) ?
    C2A C3A C4A C5A . . . . 1.0(11) ?
    Cl1A C3A C4A C5A . . . . 179.9(5) ?
    C2A C3A C4A O1A . . . . 174.4(6) ?
    Cl1A C3A C4A O1A . . . . -6.7(10) ?
    S1A O1A C4A C5A . . . . -92.0(7) ?
    S1A O1A C4A C3A . . . . 94.7(7) ?
    C3A C4A C5A C6A . . . . -2.6(11) ?
    O1A C4A C5A C6A . . . . -176.0(6) ?
    C3A C4A C5A Cl2A . . . . 177.1(5) ?
    O1A C4A C5A Cl2A . . . . 3.7(9) ?
    C4A C5A C6A C1A . . . . 2.3(11) ?
    Cl2A C5A C6A C1A . . . . -177.4(5) ?
    C2A C1A C6A C5A . . . . -0.4(11) ?
    C1'A C1A C6A C5A . . . . -179.1(6) ?
    S1A O2A C7A C8A . . . . -148.3(6) ?
    O2A C7A C8A Cl5A . . . . 58.7(8) ?
    O2A C7A C8A Cl6A . . . . 178.5(5) ?
    O2A C7A C8A Cl4A . . . . -63.2(7) ?
    C2A C1A C1'A C6'A . . . . 36.2(11) ?
    C6A C1A C1'A C6'A . . . . -145.1(7) ?
    C2A C1A C1'A C2'A . . . . -140.7(8) ?
    C6A C1A C1'A C2'A . . . . 38.0(11) ?
    C6'A C1'A C2'A C3'A . . . . 0.1(12) ?
    C1A C1'A C2'A C3'A . . . . 177.0(7) ?
    C1'A C2'A C3'A C4'A . . . . -0.5(12) ?
    C2'A C3'A C4'A C5'A . . . . 1.7(12) ?
    C2'A C3'A C4'A Cl3A . . . . -177.9(6) ?
    C3'A C4'A C5'A C6'A . . . . -2.4(12) ?
    Cl3A C4'A C5'A C6'A . . . . 177.1(6) ?
    C4'A C5'A C6'A C1'A . . . . 2.0(12) ?
    C2'A C1'A C6'A C5'A . . . . -0.8(11) ?
    C1A C1'A C6'A C5'A . . . . -177.8(7) ?
    O3B S1B O1B C4B . . . . -4.9(6) ?
    O4B S1B O1B C4B . . . . -138.6(6) ?
    O2B S1B O1B C4B . . . . 106.3(6) ?
    O3B S1B O2B C7B . . . . -177.9(5) ?
    O4B S1B O2B C7B . . . . -43.3(6) ?
    O1B S1B O2B C7B . . . . 68.0(6) ?
    C6B C1B C2B C3B . . . . 3.1(11) ?
    C1'B C1B C2B C3B . . . . -178.2(7) ?
    C1B C2B C3B C4B . . . . -2.3(11) ?
    C1B C2B C3B Cl1B . . . . 179.7(6) ?
    S1B O1B C4B C5B . . . . 91.6(8) ?
    S1B O1B C4B C3B . . . . -92.2(7) ?
    C2B C3B C4B C5B . . . . 1.6(11) ?
    Cl1B C3B C4B C5B . . . . 179.5(6) ?
    C2B C3B C4B O1B . . . . -174.6(6) ?
    Cl1B C3B C4B O1B . . . . 3.3(10) ?
    O1B C4B C5B C6B . . . . 174.4(6) ?
    C3B C4B C5B C6B . . . . -1.8(11) ?
    O1B C4B C5B Cl2B . . . . -2.3(10) ?
    C3B C4B C5B Cl2B . . . . -178.5(5) ?
    C4B C5B C6B C1B . . . . 2.5(11) ?
    Cl2B C5B C6B C1B . . . . 179.2(5) ?
    C2B C1B C6B C5B . . . . -3.2(11) ?
    C1'B C1B C6B C5B . . . . 178.2(6) ?
    S1B O2B C7B C8B . . . . 148.2(6) ?
    O2B C7B C8B Cl5B . . . . -180.0(5) ?
    O2B C7B C8B Cl6B . . . . -59.6(8) ?
    O2B C7B C8B Cl4B . . . . 59.9(8) ?
    C2B C1B C1'B C2'B . . . . 145.8(8) ?
    C6B C1B C1'B C2'B . . . . -35.5(11) ?
    C2B C1B C1'B C6'B . . . . -34.4(11) ?
    C6B C1B C1'B C6'B . . . . 144.2(7) ?
    C6'B C1'B C2'B C3'B . . . . 0.8(12) ?
    C1B C1'B C2'B C3'B . . . . -179.4(7) ?
    C1'B C2'B C3'B C4'B . . . . 0.0(13) ?
    C2'B C3'B C4'B C5'B . . . . -0.5(12) ?
    C2'B C3'B C4'B Cl3B . . . . 178.5(6) ?
    C3'B C4'B C5'B C6'B . . . . 0.3(12) ?
    Cl3B C4'B C5'B C6'B . . . . -178.8(6) ?
    C2'B C1'B C6'B C5'B . . . . -1.1(12) ?
    C1B C1'B C6'B C5'B . . . . 179.2(7) ?
    C4'B C5'B C6'B C1'B . . . . 0.5(11) ?
data_global
_journal_date_recd_electronic     2013-02-23
_journal_date_accepted     2013-03-22
_journal_name_full     'Acta Crystallographica, Section E'
_journal_year     2013
_journal_volume     69
_journal_issue      4
_journal_page_first     o620
_journal_page_last     o620
_journal_paper_category     QO
_journal_paper_doi     10.1107/S1600536813007976
_journal_coeditor_code     YK2088
_publ_contact_author_name     'Hans-Joachim Lehmler'
_publ_contact_author_address
;
The University of Iowa
Department of Occupational and Environmental Health
UI Research Park, 221 IREH
Iowa City, IA 52242-5000
USA
;
_publ_contact_author_email     'hans-joachim-lehmler@uiowa.edu'
_publ_contact_author_fax     '1 (319) 335-4290'
_publ_contact_author_phone     '1 (319) 335-4310'
_publ_section_title
;
3,4',5-Trichlorobiphenyl-4-yl 2,2,2-trichloroethyl sulfate
;
loop_
    _publ_author_name
    _publ_author_footnote
    _publ_author_address
    'Lehmler, Hans-Joachim' .
;
The University of Iowa
Department of Occupational and Environmental Health
Iowa City, IA 52242
USA
;
    'He, Xianran' .
;
The University of Iowa
Department of Occupational and Environmental Health
Iowa City, IA 52242
USA
;
    'Duffel, Michael W.' .
;
The University of Iowa
Department of Pharmaceutical Sciences and Experimental Therapeutics
Iowa City, IA 52242
USA
;
    'Parkin, Sean' .
;
University of Kentucky
Department of Chemistry
Lexington, KY 40506-0055
USA
;
_publ_section_synopsis     .
