# Supplementary material for: 3,4′,5-Trichloro­biphenyl-4-yl 2,2,2-trichloro­ethyl sulfate
Source: Acta Crystallogr Sect E Struct Rep Online. 2013 Mar 28;69(Pt 4):o620. doi: 10.1107/S1600536813007976 (PMC3629655; doi:10.1107/S1600536813007976)
Supplement: Supplementary file 2 [file e-69-0o620-Isup2.hkl]

# 
# h,k,l, Fc-squared, Fo-squared, sigma(Fo-squared) and status flag 
# 
data_I
_shelx_title ' x11077n in Pca2(1)' 
_shelx_refln_list_code          4 
_shelx_F_calc_maximum      517.25 
_exptl_crystal_F_000      1936.00 
_reflns_d_resolution_high  0.8291 
 
loop_ 
 _symmetry_equiv_pos_as_xyz 
 'x, y, z' 
 '-x, -y, z+1/2' 
 'x+1/2, -y, z' 
 '-x+1/2, y, z+1/2' 
 
_cell_length_a    13.9929 
_cell_length_b     9.1890 
_cell_length_c    28.7784 
_cell_angle_alpha  90.000 
_cell_angle_beta   90.000 
_cell_angle_gamma  90.000 
 
_shelx_F_squared_multiplier     1.000 
 
loop_ 
 _refln_index_h 
 _refln_index_k 
 _refln_index_l 
 _refln_F_squared_calc 
 _refln_F_squared_meas 
 _refln_F_squared_sigma 
 _refln_observed_status 
   0   0 -34      112.70      154.82     53.54 o 
   2   0 -34      183.21       48.57     54.96 o 
   0   1 -34      279.35      275.16     40.69 o 
   1   1 -34      318.59      357.64     36.01 o 
   2   1 -34       10.03       37.34     52.54 o 
   2   0 -33      605.48      313.09     46.16 o 
   1   1 -33       85.36       64.73     29.43 o 
   2   1 -33      364.59      373.24     39.90 o 
   3   1 -33       75.13      -42.94     58.15 o 
   1   2 -33      966.84     1077.96     62.31 o 
   2   2 -33     1001.87     1078.11     61.94 o 
   3   2 -33      263.55      286.93     61.52 o 
   1   3 -33       81.04       66.94     32.72 o 
   0   0 -32       35.98       11.07     70.24 o 
   2   0 -32     4763.32     6157.05    325.95 o 
   4   0 -32      514.10      665.08     77.42 o 
   0   1 -32      751.62      557.17     62.74 o 
   1   1 -32      129.59      146.93     35.09 o 
   2   1 -32       22.39      -31.91     31.91 o 
   3   1 -32      224.72      171.28     43.88 o 
   4   1 -32      131.34       85.31     51.26 o 
   5   1 -32      216.51      233.45     52.26 o 
   0   2 -32     1353.84     2095.51    127.01 o 
   1   2 -32     1142.84     1167.74     54.31 o 
   2   2 -32       47.78       66.01     37.34 o 
   3   2 -32      510.08      530.28     59.71 o 
   4   2 -32       17.59      -15.61     36.52 o 
   0   3 -32     2168.26     2344.28    130.79 o 
   1   3 -32      625.97      733.12     54.27 o 
   2   3 -32        2.77       29.83     29.30 o 
   3   3 -32      637.49      664.37     53.47 o 
   0   4 -32      743.35      836.02    125.46 o 
   1   4 -32        6.37        9.36     63.55 o 
   2   0 -31     1798.78     2407.63    145.89 o 
   4   0 -31     1292.97      948.97     97.88 o 
   6   0 -31       50.20       12.11     52.15 o 
   1   1 -31      313.76      342.19     41.68 o 
   2   1 -31      865.06      810.45     57.46 o 
   3   1 -31     1041.02     1151.32     57.86 o 
   4   1 -31       11.95        0.38     39.32 o 
   5   1 -31      540.27      691.71    110.71 o 
   6   1 -31       47.60       73.32     32.60 o 
   7   1 -31      245.85      255.70     54.39 o 
   1   2 -31      578.80      561.48     45.80 o 
   2   2 -31      104.29      124.48     32.12 o 
   3   2 -31      254.13      197.49     34.56 o 
   4   2 -31      248.31      208.07     40.15 o 
   5   2 -31      281.47      246.52     46.74 o 
   6   2 -31     1370.93     1621.23    125.85 o 
   1   3 -31      685.80      699.16     40.42 o 
   2   3 -31      690.59      517.83     49.79 o 
   3   3 -31     1048.69     1076.79     56.83 o 
   4   3 -31       37.39       36.27     33.93 o 
   5   3 -31      277.31      148.17     53.71 o 
   1   4 -31       78.67       -4.04     29.87 o 
   2   4 -31     1010.49     1177.37     73.72 o 
   3   4 -31      276.52      269.27     30.40 o 
   4   4 -31       39.26       95.00     68.51 o 
   0   0 -30       91.54       94.05     83.42 o 
   2   0 -30     1401.33     1876.69    124.89 o 
   4   0 -30     1911.71     2029.50    111.54 o 
   6   0 -30      573.36      857.88     97.43 o 
   8   0 -30       50.25       57.46     49.85 o 
   0   1 -30      902.34     1127.04     97.33 o 
   1   1 -30      163.56      146.78     41.71 o 
   2   1 -30       24.71      -13.38     32.88 o 
   3   1 -30      261.73      224.84     35.58 o 
   4   1 -30     1264.53     1383.09     63.78 o 
   5   1 -30      104.98      116.08     38.53 o 
   6   1 -30      332.81      290.19     40.92 o 
   7   1 -30       47.70       37.33     34.29 o 
   0   2 -30       10.23       27.60     54.52 o 
   1   2 -30      238.89      253.17     40.53 o 
   2   2 -30       41.46      -17.24     30.18 o 
   3   2 -30      757.07      620.12     39.22 o 
   4   2 -30       57.84       68.97     32.05 o 
   5   2 -30      441.24      464.41     44.65 o 
   6   2 -30       60.41       40.10     34.75 o 
   7   2 -30       51.40       21.19     32.39 o 
   0   3 -30       36.00       14.85     49.94 o 
   1   3 -30      241.34      225.79     35.17 o 
   2   3 -30      381.29      354.40     31.99 o 
   3   3 -30      268.14      243.93     33.94 o 
   4   3 -30     2179.92     2723.54    108.59 o 
   5   3 -30      405.95      387.60     70.26 o 
   6   3 -30       19.05       41.90     42.99 o 
   0   4 -30     2583.83     3249.39    200.07 o 
   1   4 -30      185.87      154.71     35.45 o 
   2   4 -30      490.27      514.63     51.95 o 
   3   4 -30      698.95      720.16     42.17 o 
   4   4 -30      642.55      757.64     46.53 o 
   5   4 -30       54.13       67.09     40.81 o 
   0   5 -30     2413.73     3049.84    284.89 o 
   1   5 -30      279.57      134.13     32.55 o 
   2   5 -30      640.17      872.88     52.32 o 
   3   5 -30      294.70      202.08     29.90 o 
   2   0 -29     1433.20     1233.72     80.58 o 
   4   0 -29     1515.68     1879.42    113.82 o 
   6   0 -29     1061.36      804.02    215.43 o 
   8   0 -29      163.18      224.21     44.37 o 
   1   1 -29      218.29      140.55     43.48 o 
   2   1 -29       83.94      167.13     40.27 o 
   3   1 -29      328.78      375.77     38.23 o 
   4   1 -29       92.00       40.60     30.92 o 
   5   1 -29       40.40       65.18     42.41 o 
   6   1 -29       70.47       52.80     30.73 o 
   7   1 -29      457.00      586.19     42.91 o 
   8   1 -29       59.05       73.00     26.56 o 
   1   2 -29      150.11      146.33     35.19 o 
   2   2 -29        4.65      -27.09     34.68 o 
   3   2 -29      598.36      481.87     38.86 o 
   4   2 -29      239.18      312.53     40.12 o 
   5   2 -29      122.73      113.02     42.44 o 
   6   2 -29      415.67      490.90     62.64 o 
   7   2 -29       22.64       33.97     26.58 o 
   8   2 -29      962.10     1082.24     89.91 o 
   1   3 -29      385.00      450.04     40.44 o 
   2   3 -29      180.66      259.19     35.76 o 
   3   3 -29       33.15      -13.62     34.94 o 
   4   3 -29     1078.91      815.54     80.67 o 
   5   3 -29      492.39      569.24     68.63 o 
   6   3 -29      156.59      188.06     28.01 o 
   7   3 -29      591.20      611.06     67.06 o 
   1   4 -29      170.60      128.70     38.73 o 
   2   4 -29      142.01      176.42     35.94 o 
   3   4 -29      532.54      580.14     41.69 o 
   4   4 -29      228.97      188.89     31.05 o 
   5   4 -29      171.13      242.51     35.26 o 
   6   4 -29      230.53      259.81     72.88 o 
   1   5 -29      112.24       44.36     35.51 o 
   2   5 -29      110.17       87.02     31.05 o 
   3   5 -29       59.26       29.49     29.07 o 
   4   5 -29      446.20      448.03     89.74 o 
   5   5 -29      232.03      209.82     76.23 o 
   0   0 -28     2459.39     3359.55    268.78 o 
   2   0 -28      404.82      518.44     64.43 o 
   4   0 -28     4908.54     6590.95    339.47 o 
   6   0 -28     1001.68     1140.31     81.46 o 
   8   0 -28       28.26      -24.56     33.34 o 
   0   1 -28     2621.21     2975.33    199.09 o 
   1   1 -28      271.26      318.90     39.93 o 
   2   1 -28      153.12      239.70     35.34 o 
   3   1 -28      619.81      664.84     48.92 o 
   4   1 -28      279.31      124.88     36.09 o 
   5   1 -28       17.47      -29.43     30.20 o 
   6   1 -28      906.80     1007.47     90.51 o 
   7   1 -28      267.25      273.41     29.72 o 
   8   1 -28     1596.30     1842.49     89.09 o 
   9   1 -28      733.44      827.77     39.70 o 
   0   2 -28     1929.34     2634.97    161.60 o 
   1   2 -28      125.14      163.06     37.69 o 
   2   2 -28       85.32      122.68     41.13 o 
   3   2 -28      830.85      789.05     44.93 o 
   4   2 -28     1107.76     1609.69     73.02 o 
   5   2 -28      344.55      419.16     34.81 o 
   6   2 -28      277.11      431.04     40.21 o 
   7   2 -28      135.75      120.17     31.37 o 
   8   2 -28     2422.47     2856.97    122.17 o 
   9   2 -28       46.79       91.19     24.87 o 
   0   3 -28      626.91      565.45     73.53 o 
   1   3 -28     1057.83     1330.95     68.54 o 
   2   3 -28     1946.61     2142.65     84.26 o 
   3   3 -28       79.73       29.70     32.60 o 
   4   3 -28      732.00      650.38     41.56 o 
   5   3 -28      151.04      178.87     27.70 o 
   6   3 -28       14.46       65.07     30.19 o 
   7   3 -28      343.57      292.01     31.88 o 
   8   3 -28      356.07      343.38     30.80 o 
   0   4 -28      691.67      658.61     68.29 o 
   1   4 -28       10.78       12.39     32.41 o 
   2   4 -28      742.58      899.21     58.25 o 
   3   4 -28       56.91       38.33     37.32 o 
   4   4 -28      549.12      593.10     47.33 o 
   5   4 -28        4.82      -16.78     36.89 o 
   6   4 -28      179.90      126.40     37.03 o 
   7   4 -28      784.77      686.56     81.20 o 
   0   5 -28      365.51      343.98     62.96 o 
   1   5 -28      401.00      352.09     31.76 o 
   2   5 -28       49.37       32.17     38.69 o 
   3   5 -28      150.10       92.45     40.28 o 
   4   5 -28      467.45      430.76     42.89 o 
   5   5 -28      541.61      546.82    111.71 o 
   6   5 -28      277.38      258.34     46.00 o 
   0   6 -28      359.97      202.16     49.36 o 
   1   6 -28      139.65      164.74     39.20 o 
   2   6 -28       12.38      -16.62     25.71 o 
   3   6 -28      146.58       65.04     23.56 o 
   2   0 -27     1371.72     1312.85    101.30 o 
   4   0 -27      179.86      457.76     55.17 o 
   6   0 -27      187.04      188.49     44.43 o 
   8   0 -27      258.52      117.92     39.26 o 
  10   0 -27     1033.77     1094.69     99.98 o 
   1   1 -27       15.76       13.44     37.89 o 
   2   1 -27      365.39      385.59     39.43 o 
   3   1 -27       76.17       40.80     37.17 o 
   4   1 -27      413.89      365.89     35.22 o 
   5   1 -27       79.66       39.68     28.53 o 
   6   1 -27      117.17       49.99     29.10 o 
   7   1 -27      717.21      839.47     47.80 o 
   8   1 -27      271.11      272.88     29.06 o 
   9   1 -27      615.59      501.83     40.24 o 
  10   1 -27       22.64       24.57     20.74 o 
   1   2 -27      381.91      443.27     48.65 o 
   2   2 -27     2245.43     2127.31     82.77 o 
   3   2 -27     1357.87     1696.58     68.14 o 
   4   2 -27       28.00      -18.70     28.37 o 
   5   2 -27      145.99       91.91     31.56 o 
   6   2 -27       42.77       66.38     35.60 o 
   7   2 -27     1341.06     1614.15     64.92 o 
   8   2 -27      425.77      548.82     54.07 o 
   9   2 -27      806.07      993.77     44.09 o 
   1   3 -27     1206.65     1545.20     77.48 o 
   2   3 -27      149.45       91.77     41.11 o 
   3   3 -27     1095.43     1102.82     54.91 o 
   4   3 -27      648.27      683.35     42.19 o 
   5   3 -27       92.60      124.00     29.91 o 
   6   3 -27        5.78       78.48     31.12 o 
   7   3 -27      501.30      614.61     59.71 o 
   8   3 -27      482.61      760.79     45.46 o 
   9   3 -27      463.26      450.83     38.13 o 
   1   4 -27      413.74      414.10     43.22 o 
   2   4 -27      654.98      714.81     54.44 o 
   3   4 -27       35.67       44.71     41.00 o 
   4   4 -27       82.68       43.05     28.96 o 
   5   4 -27       34.33        1.35     25.34 o 
   6   4 -27     1094.52     1038.48     51.38 o 
   7   4 -27      320.54      150.10     25.91 o 
   8   4 -27       79.43       51.36     23.41 o 
   1   5 -27      945.25      874.90     64.41 o 
   2   5 -27      238.08      230.10     38.83 o 
   3   5 -27      204.43      154.59     43.85 o 
   4   5 -27       14.82       -7.43     31.81 o 
   5   5 -27      365.12      267.41     30.59 o 
   6   5 -27      418.32      478.02     61.27 o 
   7   5 -27       70.25      -14.17     41.68 o 
   1   6 -27       47.09       53.11     31.27 o 
   2   6 -27      264.38      263.09     29.87 o 
   3   6 -27      131.71      144.31     26.92 o 
   4   6 -27        9.25      -22.15     22.15 o 
   5   6 -27       63.37       23.14     56.03 o 
   0   0 -26      708.78      743.16    112.82 o 
   2   0 -26     1034.47      929.75     91.08 o 
   4   0 -26      963.37      839.99     59.50 o 
   6   0 -26     1630.96     1611.84    121.34 o 
   8   0 -26      196.77      152.45     42.91 o 
  10   0 -26      279.70      269.06     39.06 o 
   0   1 -26      997.38      873.38     67.12 o 
   1   1 -26      707.55      705.56     47.80 o 
   2   1 -26      716.59      913.55     57.60 o 
   3   1 -26     1305.42     1433.83     60.71 o 
   4   1 -26      126.18      153.49     33.40 o 
   5   1 -26      333.64      246.99     31.47 o 
   6   1 -26       84.31       71.60     31.13 o 
   7   1 -26      128.78      160.41     31.50 o 
   8   1 -26     1734.00     2078.84     94.94 o 
   9   1 -26       64.50       38.20     26.07 o 
  10   1 -26      232.41      294.60     38.34 o 
   0   2 -26      697.83      677.66     78.12 o 
   1   2 -26      538.53      589.64     52.85 o 
   2   2 -26      996.69      811.96     50.82 o 
   3   2 -26      384.12      391.38     38.86 o 
   4   2 -26      199.96      103.28     31.43 o 
   5   2 -26      715.56      704.59     46.26 o 
   6   2 -26     1015.20     1330.82     59.97 o 
   7   2 -26     1607.37     1724.13     68.49 o 
   8   2 -26      212.73      210.79     31.15 o 
   9   2 -26      100.32       91.63     25.06 o 
  10   2 -26      841.68      980.05     51.10 o 
   0   3 -26     3029.26     3455.88    157.94 o 
   1   3 -26      610.85      657.81     53.22 o 
   2   3 -26     1426.55     1558.82     78.57 o 
   3   3 -26      861.65      784.93     42.75 o 
   4   3 -26      597.58      815.40     50.56 o 
   5   3 -26        2.24      -24.10     31.19 o 
   6   3 -26      194.33      249.22     36.04 o 
   7   3 -26      962.28     1280.90     66.20 o 
   8   3 -26       16.09       27.05     31.34 o 
   9   3 -26       67.72       30.38     27.95 o 
  10   3 -26      470.02      334.04     82.17 o 
   0   4 -26      839.23      758.36     62.05 o 
   1   4 -26     1393.89     1532.95     72.84 o 
   2   4 -26      540.31      604.79     46.95 o 
   3   4 -26      121.43      138.47     34.12 o 
   4   4 -26      966.86      912.08     78.76 o 
   5   4 -26      161.30      141.86     29.93 o 
   6   4 -26      273.47      184.25     31.83 o 
   7   4 -26      227.15       69.75     28.07 o 
   8   4 -26      115.06      148.13     26.13 o 
   9   4 -26       78.03       11.36     25.66 o 
   0   5 -26      615.61      356.38     58.73 o 
   1   5 -26      491.51      471.06     47.41 o 
   2   5 -26       53.62       65.74     49.33 o 
   3   5 -26      693.50      504.02     58.98 o 
   4   5 -26     1027.24     1297.54     67.16 o 
   5   5 -26      149.15      135.07     26.40 o 
   6   5 -26      206.82      224.97     32.02 o 
   7   5 -26      130.30      128.43     27.14 o 
   8   5 -26       53.89       53.11     68.82 o 
   0   6 -26     2018.62     1675.53     91.83 o 
   1   6 -26       37.15        7.75     30.01 o 
   2   6 -26     1250.78     1128.07     71.34 o 
   3   6 -26      705.48      735.34     99.66 o 
   4   6 -26      104.62       97.02     29.23 o 
   5   6 -26      211.68      206.15     47.93 o 
   6   6 -26      470.44      520.64     88.00 o 
   1   7 -26       64.68       66.36     33.73 o 
   2   7 -26       82.79       58.40     38.25 o 
   2   0 -25     2165.16     2385.91    247.28 o 
   4   0 -25      359.95      231.74     44.87 o 
   6   0 -25     9147.05    11838.69    524.08 o 
   8   0 -25      217.05      356.96     51.89 o 
  10   0 -25     3871.86     4967.56    252.13 o 
   1   1 -25     3065.98     3110.69    108.45 o 
   2   1 -25     7516.67     7310.71    258.93 o 
   3   1 -25     5750.07     6508.38    202.90 o 
   4   1 -25       98.54       81.12     30.70 o 
   5   1 -25      142.33      101.70     28.93 o 
   6   1 -25      432.81      555.11     44.35 o 
   7   1 -25     1957.47     2529.18     93.81 o 
   8   1 -25      589.56      591.67     56.46 o 
   9   1 -25      154.54      190.73     25.55 o 
  10   1 -25     1805.79     1920.35     65.44 o 
  11   1 -25      319.00      433.65     53.54 o 
   1   2 -25      181.74      256.32     39.94 o 
   2   2 -25     1184.95     1460.47     71.63 o 
   3   2 -25      240.70      233.31     36.67 o 
   4   2 -25     1207.75     1093.60     52.85 o 
   5   2 -25     1462.87     1552.45     68.57 o 
   6   2 -25      356.58      427.31     48.67 o 
   7   2 -25      789.60      820.28     48.96 o 
   8   2 -25       88.33      113.23     25.40 o 
   9   2 -25      559.40      570.01     32.85 o 
  10   2 -25     2467.76     2599.50     94.91 o 
  11   2 -25      287.50      277.09     26.60 o 
   1   3 -25       81.07       94.43     45.62 o 
   2   3 -25     2133.11     1979.44     81.47 o 
   3   3 -25      130.83       79.95     33.69 o 
   4   3 -25       52.40       -0.56     33.29 o 
   5   3 -25      138.61      104.17     34.62 o 
   6   3 -25     1942.28     2089.14     77.27 o 
   7   3 -25      499.63      566.06     37.63 o 
   8   3 -25      313.86      266.20     26.51 o 
   9   3 -25      538.48      627.29     32.75 o 
  10   3 -25       28.51       48.50     22.20 o 
   1   4 -25      829.25      912.53     77.93 o 
   2   4 -25      114.24      211.46     52.23 o 
   3   4 -25      271.37      198.68     41.68 o 
   4   4 -25     1010.47      881.02     53.88 o 
   5   4 -25      597.33      769.07     50.41 o 
   6   4 -25      180.96      225.19     33.23 o 
   7   4 -25       33.65      -29.02     30.36 o 
   8   4 -25       32.42       15.65     27.97 o 
   9   4 -25       16.10        2.29     36.29 o 
   1   5 -25       25.42        8.65     52.13 o 
   2   5 -25     1259.76     1042.63     83.32 o 
   3   5 -25      342.82      295.78     39.56 o 
   4   5 -25       44.79       87.93     33.71 o 
   5   5 -25      239.32      203.01     32.85 o 
   6   5 -25       10.60       13.71     29.97 o 
   7   5 -25      390.56      474.73     44.28 o 
   8   5 -25       76.10       51.86     22.40 o 
   1   6 -25      456.22      471.28     43.37 o 
   2   6 -25      103.57      171.49     51.97 o 
   3   6 -25      893.41      903.83    140.23 o 
   4   6 -25       50.36      169.45     53.09 o 
   5   6 -25      415.33      297.51     32.41 o 
   6   6 -25       48.61       28.71     25.24 o 
   7   6 -25      442.46      196.94     65.73 o 
   1   7 -25      122.28       55.12     38.62 o 
   2   7 -25      731.15      505.74     55.66 o 
   3   7 -25      223.99      186.49     32.24 o 
   4   7 -25      291.02      236.26     27.83 o 
   0   0 -24     8192.21     8320.04    418.23 o 
   2   0 -24       39.90       12.47     43.39 o 
   4   0 -24     4901.45     5700.81    331.80 o 
   6   0 -24      655.46      754.29     67.27 o 
   8   0 -24      273.45      265.67     37.46 o 
  10   0 -24     3701.60     3747.47    156.80 o 
  12   0 -24        7.24        5.31     65.18 o 
   0   1 -24      965.71      893.50     59.23 o 
   1   1 -24     6058.45     5898.34    189.57 o 
   2   1 -24     4097.59     3638.73    110.36 o 
   3   1 -24     1687.04     1803.38     72.12 o 
   4   1 -24       98.41       40.46     27.58 o 
   5   1 -24     1178.33     1227.73     62.16 o 
   6   1 -24       90.78       93.53     34.50 o 
   7   1 -24      632.57      592.93     42.46 o 
   8   1 -24      226.24      235.81     32.44 o 
   9   1 -24        9.62       22.61     28.16 o 
  10   1 -24      140.35      185.89     21.86 o 
  11   1 -24      160.20       81.30     20.89 o 
   0   2 -24        1.68      -30.98     50.11 o 
   1   2 -24       35.65       -3.55     34.02 o 
   2   2 -24       39.94       -1.18     33.09 o 
   3   2 -24     1005.01      930.99     50.21 o 
   4   2 -24     2411.23     3240.17    101.38 o 
   5   2 -24      552.32      558.47     39.95 o 
   6   2 -24      405.23      291.22     32.18 o 
   7   2 -24     3189.68     3636.49    120.18 o 
   8   2 -24       20.19       36.23     28.62 o 
   9   2 -24       62.48       77.78     27.87 o 
  10   2 -24      418.02      487.72     40.01 o 
  11   2 -24      814.09      714.48     32.99 o 
   0   3 -24      202.39       48.95     94.17 o 
   1   3 -24      583.64      517.98     51.52 o 
   2   3 -24      315.06      344.81     39.87 o 
   3   3 -24      180.55      184.31     40.05 o 
   4   3 -24      183.44      169.23     37.16 o 
   5   3 -24      581.62      668.29     51.23 o 
   6   3 -24      195.36      171.26     37.72 o 
   7   3 -24       72.56      108.14     29.85 o 
   8   3 -24      102.18      107.68     27.91 o 
   9   3 -24      417.07      372.46     31.69 o 
  10   3 -24      334.08      375.31     29.27 o 
  11   3 -24       64.68       27.14     27.96 o 
   0   4 -24     1879.22     2021.06    188.21 o 
   1   4 -24      134.54      206.87     54.87 o 
   2   4 -24     1441.78     1585.76     69.78 o 
   3   4 -24     2049.25     2019.79     75.16 o 
   4   4 -24       39.11       33.28     34.74 o 
   5   4 -24      270.58      370.52     43.35 o 
   6   4 -24      157.93      141.61     35.20 o 
   7   4 -24       60.39       41.85     28.16 o 
   8   4 -24      756.54      801.07     41.54 o 
   9   4 -24      618.07      442.54     29.35 o 
  10   4 -24       84.75       74.98     31.60 o 
   0   5 -24      211.81      157.39     87.55 o 
   1   5 -24      208.72      342.49     48.65 o 
   2   5 -24     1308.37     1680.98     86.93 o 
   3   5 -24       49.08       52.05     33.30 o 
   4   5 -24     1071.51     1347.03     89.09 o 
   5   5 -24     1066.15     1235.77     57.41 o 
   6   5 -24     1011.65     1162.50     55.97 o 
   7   5 -24      502.77      460.21     48.52 o 
   8   5 -24      176.79      168.20     27.06 o 
   9   5 -24      595.77      443.57     37.57 o 
   0   6 -24      110.49       62.91     56.43 o 
   1   6 -24     1190.81     1132.07     58.41 o 
   2   6 -24       44.83       31.69     47.00 o 
   3   6 -24      523.66      363.87     52.50 o 
   4   6 -24     4596.12     4855.98    183.18 o 
   5   6 -24      187.99      162.42     29.10 o 
   6   6 -24       82.58       45.78     27.99 o 
   7   6 -24      890.17      961.34     92.27 o 
   0   7 -24       52.05      161.85     54.88 o 
   1   7 -24      436.45      310.42     41.94 o 
   2   7 -24       73.78       49.03     31.86 o 
   3   7 -24      713.77      498.38     79.52 o 
   4   7 -24      119.64      102.81     30.71 o 
   5   7 -24       29.68       24.76     32.72 o 
   2   0 -23      637.12      619.63     45.39 o 
   4   0 -23     1608.25     1735.47     88.97 o 
   6   0 -23     5623.65     5968.38    199.31 o 
   8   0 -23     1307.96      904.65     68.64 o 
  10   0 -23     4647.02     4754.75    319.95 o 
  12   0 -23      353.31      452.04     63.22 o 
   1   1 -23     2760.38     2594.78     83.19 o 
   2   1 -23     5161.42     5725.74    199.74 o 
   3   1 -23      251.45      208.51     29.94 o 
   4   1 -23     2417.22     2243.08     85.46 o 
   5   1 -23      624.96      648.43     36.57 o 
   6   1 -23     1425.90     1489.03     58.66 o 
   7   1 -23      370.78      452.61     37.74 o 
   8   1 -23       79.05       65.54     27.19 o 
   9   1 -23        7.24      -21.80     24.99 o 
  10   1 -23     2029.43     2060.64     72.50 o 
  11   1 -23       37.94       46.04     20.90 o 
  12   1 -23      629.46      704.33     74.84 o 
   1   2 -23       14.45      -33.72     33.72 o 
   2   2 -23     2367.34     2026.27     96.29 o 
   3   2 -23      192.68      207.48     32.67 o 
   4   2 -23      468.37      467.55     43.42 o 
   5   2 -23     1506.16     1545.99     63.34 o 
   6   2 -23      456.84      490.77     34.09 o 
   7   2 -23      741.96      783.81     41.84 o 
   8   2 -23      286.14      263.67     29.34 o 
   9   2 -23     1385.88     1580.79     56.60 o 
  10   2 -23       67.03       27.54     26.20 o 
  11   2 -23       34.07       46.99     22.95 o 
  12   2 -23      834.95      734.30     60.89 o 
   1   3 -23     1768.51     1667.81     83.59 o 
   2   3 -23     3506.94     3876.80    129.90 o 
   3   3 -23      291.00      278.98     36.07 o 
   4   3 -23      257.58      193.27     35.34 o 
   5   3 -23      876.27      878.50     62.99 o 
   6   3 -23     2990.31     3867.39    132.67 o 
   7   3 -23      100.75      153.85     30.16 o 
   8   3 -23      162.35      160.98     27.13 o 
   9   3 -23      259.98      248.51     29.42 o 
  10   3 -23       89.84       64.12     23.82 o 
  11   3 -23      509.12      544.12     38.13 o 
   1   4 -23     1066.72     1183.32     72.75 o 
   2   4 -23     4985.63     4900.57    166.29 o 
   3   4 -23     1884.68     2015.75     70.99 o 
   4   4 -23       31.41       55.97     36.10 o 
   5   4 -23      727.87      879.16     56.19 o 
   6   4 -23     2488.36     2816.38     96.55 o 
   7   4 -23      137.92      230.20     32.21 o 
   8   4 -23      363.45      279.33     32.26 o 
   9   4 -23      187.53      127.19     25.16 o 
  10   4 -23      517.25      508.64     38.02 o 
   1   5 -23      421.66      529.50     49.96 o 
   2   5 -23      110.58      260.09     37.24 o 
   3   5 -23      292.50      340.62     39.38 o 
   4   5 -23     4136.00     3985.34    131.68 o 
   5   5 -23      298.92      329.27     36.71 o 
   6   5 -23      193.83      108.60     30.36 o 
   7   5 -23      388.09      433.80     40.29 o 
   8   5 -23      888.99      787.01     47.20 o 
   9   5 -23       88.61       61.86     19.57 o 
   1   6 -23      497.49      582.89     50.78 o 
   2   6 -23      137.87      102.54     49.57 o 
   3   6 -23      892.06     1178.57     64.76 o 
   4   6 -23       70.03      112.33     33.86 o 
   5   6 -23      667.37      626.91     54.46 o 
   6   6 -23      169.01      108.39     27.10 o 
   7   6 -23      342.18      285.36     30.90 o 
   8   6 -23      602.22      693.13     59.03 o 
   1   7 -23      348.25      237.30     32.86 o 
   2   7 -23       36.39       51.39     31.03 o 
   3   7 -23      282.60      261.01     33.12 o 
   4   7 -23     1335.18     1049.52     47.36 o 
   5   7 -23       96.36       91.77     20.92 o 
   6   7 -23     1182.16     1022.02    137.60 o 
   1   8 -23      382.52      282.57     65.30 o 
   2   8 -23       31.52      133.30     56.31 o 
   0   0 -22     1644.52     1611.24    104.13 o 
   2   0 -22      624.29      695.41     46.04 o 
   4   0 -22        5.22       47.17     33.54 o 
   6   0 -22      388.65      400.06     40.18 o 
   8   0 -22     2044.77     2171.85    115.07 o 
  10   0 -22     1157.32     1376.00     88.99 o 
  12   0 -22     1335.11     1452.22     92.93 o 
   0   1 -22      479.40      599.54     54.28 o 
   1   1 -22      893.91      848.77     43.47 o 
   2   1 -22     6030.79     5644.58    136.37 o 
   3   1 -22      231.52      220.44     26.45 o 
   4   1 -22     1312.80     1647.80     82.71 o 
   5   1 -22     1593.29     1694.47     57.98 o 
   6   1 -22      127.44      164.81     26.20 o 
   7   1 -22      191.72      190.81     27.50 o 
   8   1 -22      119.75      120.30     26.00 o 
   9   1 -22      360.40      244.78     26.63 o 
  10   1 -22      239.86      246.08     25.00 o 
  11   1 -22      243.32      302.97     25.92 o 
  12   1 -22       94.31       65.97     20.82 o 
   0   2 -22     2696.71     2284.05    148.93 o 
   1   2 -22      871.34      864.23     42.66 o 
   2   2 -22     1470.69     1830.50     90.29 o 
   3   2 -22      619.99      698.99     62.17 o 
   4   2 -22     5373.20     5697.23    202.06 o 
   5   2 -22      653.75      746.88     36.16 o 
   6   2 -22     1132.95     1429.14     54.50 o 
   7   2 -22     2432.80     2918.30     90.03 o 
   8   2 -22      898.15     1057.68     48.18 o 
   9   2 -22      427.90      407.93     29.07 o 
  10   2 -22       21.03       31.65     21.79 o 
  11   2 -22      861.85      953.49     41.21 o 
  12   2 -22      667.57      600.04     37.62 o 
   0   3 -22      676.01      815.56    121.43 o 
   1   3 -22     4526.39     4434.53    137.51 o 
   2   3 -22     2310.06     2775.47     93.35 o 
   3   3 -22     3836.70     3941.03    132.48 o 
   4   3 -22      722.71      747.94     47.80 o 
   5   3 -22      100.29       63.82     28.22 o 
   6   3 -22     1183.30     1294.70     54.72 o 
   7   3 -22      533.47      713.46     43.92 o 
   8   3 -22      241.18      250.20     34.69 o 
   9   3 -22     1657.94     2064.41     66.18 o 
  10   3 -22      102.94      161.09     23.80 o 
  11   3 -22      206.63      164.36     26.05 o 
   0   4 -22     2783.41     3364.39    189.20 o 
   1   4 -22     1506.49     1416.35     63.11 o 
   2   4 -22      419.83      422.23     43.10 o 
   3   4 -22     1886.89     2008.91     74.22 o 
   4   4 -22       71.64       88.01     37.62 o 
   5   4 -22      644.49      559.96     38.67 o 
   6   4 -22      335.44      384.60     30.28 o 
   7   4 -22       29.08       36.90     27.99 o 
   8   4 -22     2518.56     2627.88     89.82 o 
   9   4 -22      723.34      777.97     38.71 o 
  10   4 -22      672.12      760.77     36.46 o 
  11   4 -22      105.75       46.97     21.77 o 
   0   5 -22      120.17       67.08    116.19 o 
   1   5 -22     1656.46     1646.02     74.37 o 
   2   5 -22     1239.45     1416.44     69.03 o 
   3   5 -22      990.37     1072.50     54.41 o 
   4   5 -22     2330.65     2891.30     99.08 o 
   5   5 -22       82.34       66.39     34.41 o 
   6   5 -22      351.66      311.75     33.92 o 
   7   5 -22      176.96      200.49     27.68 o 
   8   5 -22      308.81      354.28     31.15 o 
   9   5 -22      342.05      371.00     30.78 o 
  10   5 -22      348.73      439.94     31.85 o 
   0   6 -22      167.86      375.26     69.67 o 
   1   6 -22        9.78       11.18     34.81 o 
   2   6 -22      511.26      529.80     39.23 o 
   3   6 -22     1270.34     1221.55     68.92 o 
   4   6 -22      246.86      208.37     37.41 o 
   5   6 -22      591.40      548.32     46.56 o 
   6   6 -22      591.77      530.25     35.08 o 
   7   6 -22       60.98       44.05     26.79 o 
   8   6 -22     1113.52     1042.19     62.28 o 
   9   6 -22      132.80      117.35     46.41 o 
   0   7 -22     2665.58     2880.66    157.62 o 
   1   7 -22       15.63      -12.84     32.94 o 
   2   7 -22     2584.54     2419.10    111.16 o 
   3   7 -22      289.59      168.00     34.40 o 
   4   7 -22      142.68      205.93     27.90 o 
   5   7 -22      229.71      197.19     25.72 o 
   6   7 -22      251.66      151.92     26.04 o 
   7   7 -22      244.24      296.87     67.06 o 
   0   8 -22      121.08       47.19     43.30 o 
   1   8 -22      557.34      302.24     69.47 o 
   2   8 -22      609.32      566.51     36.32 o 
   3   8 -22      208.18      177.91     26.48 o 
   4   8 -22      335.68      434.98     38.85 o 
   2   0 -21      697.53      752.95     48.43 o 
   4   0 -21     4041.16     3708.18    132.02 o 
   6   0 -21     1212.78     1489.56     56.70 o 
   8   0 -21     1974.23     2076.20     96.73 o 
  10   0 -21      884.71      944.79    159.27 o 
  12   0 -21     1255.28     1138.37     94.67 o 
   1   1 -21     1047.69      864.98     35.13 o 
   2   1 -21      595.80      620.03     32.17 o 
   3   1 -21      723.21      643.89     33.38 o 
   4   1 -21     2365.29     2140.99     59.31 o 
   5   1 -21      957.99      885.74     30.45 o 
   6   1 -21      763.29      690.68     49.69 o 
   7   1 -21      386.41      528.72     35.05 o 
   8   1 -21      419.75      456.78     38.17 o 
   9   1 -21      138.13       99.50     28.33 o 
  10   1 -21      604.21      607.67     36.11 o 
  11   1 -21     1082.46     1196.06     47.16 o 
  12   1 -21       42.96       33.12     22.32 o 
  13   1 -21      159.12      156.63     21.05 o 
   1   2 -21     1764.72     1782.47     67.47 o 
   2   2 -21      800.85      956.94     51.02 o 
   3   2 -21      470.33      465.62     36.36 o 
   4   2 -21     4140.32     3801.88     88.61 o 
   5   2 -21      721.71      805.20     51.06 o 
   6   2 -21      307.03      317.82     28.77 o 
   7   2 -21      362.43      388.07     30.11 o 
   8   2 -21      753.46      716.76     36.60 o 
   9   2 -21     1793.58     1788.79     59.87 o 
  10   2 -21      860.07     1083.42     43.13 o 
  11   2 -21       31.94        0.58     20.73 o 
  12   2 -21      155.92      117.44     21.58 o 
   1   3 -21     7604.78     7005.93    170.38 o 
   2   3 -21      183.60      160.47     27.75 o 
   3   3 -21     8140.08     8677.21    278.99 o 
   4   3 -21     1019.21      969.55     64.25 o 
   5   3 -21     2515.05     2736.35     93.99 o 
   6   3 -21      470.43      401.26     32.15 o 
   7   3 -21     1865.22     1861.52     65.55 o 
   8   3 -21       45.38       33.71     27.74 o 
   9   3 -21     2690.13     2684.76     87.62 o 
  10   3 -21      896.59      933.71     42.45 o 
  11   3 -21     1394.67     1530.25     60.57 o 
  12   3 -21      291.40      214.21     24.12 o 
   1   4 -21     1347.00     1328.86     59.71 o 
   2   4 -21      273.27      318.48     35.73 o 
   3   4 -21     2702.35     3050.11     93.88 o 
   4   4 -21      279.27      266.26     33.39 o 
   5   4 -21      991.19      945.46     45.71 o 
   6   4 -21     6503.52     7293.47    203.60 o 
   7   4 -21     2002.46     2014.89     63.92 o 
   8   4 -21      298.15      288.04     31.02 o 
   9   4 -21       59.25      116.79     27.09 o 
  10   4 -21      582.26      641.68     31.23 o 
  11   4 -21      116.51      168.59     20.99 o 
   1   5 -21     1701.47     1579.39     66.11 o 
   2   5 -21     1678.33     1978.51     84.28 o 
   3   5 -21      492.82      434.26     39.32 o 
   4   5 -21     1436.66     1325.04     61.44 o 
   5   5 -21      202.40      199.56     30.31 o 
   6   5 -21       17.85       37.49     27.42 o 
   7   5 -21      125.35      137.34     25.67 o 
   8   5 -21      683.94      721.08     40.85 o 
   9   5 -21       48.66       50.58     21.91 o 
  10   5 -21     1010.78     1014.72     40.25 o 
   1   6 -21      426.13      417.89     42.95 o 
   2   6 -21      293.95      297.17     35.73 o 
   3   6 -21      196.59      196.53     39.81 o 
   4   6 -21      341.93      354.56     42.59 o 
   5   6 -21      619.43      534.19     41.02 o 
   6   6 -21      297.55      381.01     33.73 o 
   7   6 -21     1039.36      826.05     40.43 o 
   8   6 -21      641.02      660.71     50.74 o 
   9   6 -21      108.90       98.43     20.15 o 
   1   7 -21      112.80       71.90     28.65 o 
   2   7 -21      118.54      151.21     36.44 o 
   3   7 -21      460.92      326.41     31.96 o 
   4   7 -21      322.16      269.63     38.43 o 
   5   7 -21      104.69       88.01     26.40 o 
   6   7 -21     1342.32     1416.18     68.53 o 
   7   7 -21       56.96       71.77     25.72 o 
   8   7 -21      465.66      319.27     73.37 o 
   1   8 -21      273.58      206.42     38.74 o 
   2   8 -21      433.67      280.70     30.96 o 
   3   8 -21      227.58      287.27     31.22 o 
   4   8 -21        5.38       63.30     27.37 o 
   5   8 -21      575.17      491.69     70.17 o 
   0   0 -20     1138.72      872.66     80.59 o 
   2   0 -20     2117.05     1717.18     72.39 o 
   4   0 -20    14885.21    14428.68    399.46 o 
   6   0 -20     1398.77     1439.91     72.65 o 
   8   0 -20      304.48      254.62     41.00 o 
  10   0 -20     2040.78     1781.92     87.89 o 
  12   0 -20     1099.56     1005.46    168.56 o 
   0   1 -20       30.43       22.14     36.07 o 
   1   1 -20     1026.39      815.01     36.86 o 
   2   1 -20     5520.68     6048.22    146.59 o 
   3   1 -20     1127.38     1121.89     42.87 o 
   4   1 -20     5486.01     5383.57    114.67 o 
   5   1 -20     1391.19     1325.80     56.43 o 
   6   1 -20     2604.38     2736.79     63.20 o 
   7   1 -20      111.15       30.17     26.39 o 
   8   1 -20     9731.35    10229.06    283.80 o 
   9   1 -20      112.00      153.96     29.47 o 
  10   1 -20       14.42       16.15     27.19 o 
  11   1 -20      188.00      111.97     25.84 o 
  12   1 -20      423.02      535.17     49.35 o 
  13   1 -20      150.05      132.73     22.82 o 
   0   2 -20    15189.15    13884.79    446.79 o 
   1   2 -20     1919.96     1835.01     54.10 o 
   2   2 -20       99.54      235.93     25.53 o 
   3   2 -20      660.51      578.91     36.86 o 
   4   2 -20     1564.21     1836.18     57.16 o 
   5   2 -20      105.79      128.68     21.78 o 
   6   2 -20     1009.37     1073.38     33.20 o 
   7   2 -20      238.58      227.40     25.30 o 
   8   2 -20     2278.26     2674.43     82.98 o 
   9   2 -20     1061.77      935.34     40.27 o 
  10   2 -20      668.13      678.72     34.30 o 
  11   2 -20      716.31      810.88     38.32 o 
  12   2 -20      443.83      372.89     25.07 o 
  13   2 -20      119.97      173.52     21.23 o 
   0   3 -20     1570.47     1577.10     78.73 o 
   1   3 -20     4904.44     4268.52    115.19 o 
   2   3 -20     6363.01     6498.19    218.48 o 
   3   3 -20     1254.50     1140.84     61.34 o 
   4   3 -20      110.77      158.20     22.02 o 
   5   3 -20     2315.07     2113.00     78.83 o 
   6   3 -20     2613.60     2623.48     77.18 o 
   7   3 -20     1203.96      977.26     44.77 o 
   8   3 -20     2722.27     2550.51    121.41 o 
   9   3 -20      248.23      254.03     26.85 o 
  10   3 -20      236.61      318.98     25.40 o 
  11   3 -20     1414.93     1385.97     49.22 o 
  12   3 -20      959.47      977.73     62.18 o 
   0   4 -20        8.89       26.37     38.61 o 
   1   4 -20      784.57      842.75     50.77 o 
   2   4 -20    13532.42    13281.98    336.08 o 
   3   4 -20     3095.25     3231.09    144.70 o 
   4   4 -20      274.93      278.37     35.94 o 
   5   4 -20      713.57      758.51     42.11 o 
   6   4 -20      354.53      371.84     32.72 o 
   7   4 -20      890.44      998.26     51.78 o 
   8   4 -20      332.32      327.08     30.99 o 
   9   4 -20       45.48       73.89     25.99 o 
  10   4 -20      145.83      106.65     22.79 o 
  11   4 -20       34.17       66.92     21.78 o 
  12   4 -20      986.94      954.83     48.11 o 
   0   5 -20     5885.38     5391.81    285.02 o 
   1   5 -20      571.86      548.86     57.91 o 
   2   5 -20      441.32      626.05     44.67 o 
   3   5 -20      547.44      502.51     40.29 o 
   4   5 -20     5200.35     5577.69    187.40 o 
   5   5 -20      689.53      656.40     42.41 o 
   6   5 -20      592.40      830.69     47.25 o 
   7   5 -20      633.49      696.32     40.75 o 
   8   5 -20      600.18      570.64     37.35 o 
   9   5 -20      336.43      435.63     31.65 o 
  10   5 -20      165.31      166.21     22.39 o 
  11   5 -20       68.35       17.20     20.87 o 
   0   6 -20     3238.78     3275.84    194.27 o 
   1   6 -20     2174.35     2321.49     80.37 o 
   2   6 -20      169.24      164.66     35.06 o 
   3   6 -20      577.58      568.86     50.93 o 
   4   6 -20     3094.70     3127.62    128.46 o 
   5   6 -20       92.11       51.95     32.68 o 
   6   6 -20      250.49      247.11     27.22 o 
   7   6 -20     1156.74     1159.62     51.69 o 
   8   6 -20      377.47      338.98     31.02 o 
   9   6 -20      576.81      706.42     41.90 o 
  10   6 -20       63.07       44.44     24.77 o 
   0   7 -20      118.87       49.59     44.40 o 
   1   7 -20       62.06       85.38     28.43 o 
   2   7 -20      295.71      312.97     33.16 o 
   3   7 -20     1142.71     1085.90     52.17 o 
   4   7 -20       56.57       47.78     30.65 o 
   5   7 -20       57.38       43.70     28.71 o 
   6   7 -20      877.97      856.12     63.24 o 
   7   7 -20       17.10       41.22     31.51 o 
   8   7 -20     1303.77     1095.62     95.54 o 
   0   8 -20        1.66      -32.05     43.81 o 
   1   8 -20      832.93      843.08     53.78 o 
   2   8 -20      314.88      278.49     34.59 o 
   3   8 -20      810.10      813.22     53.89 o 
   4   8 -20      746.43      673.11     37.37 o 
   5   8 -20      950.60     1008.47     52.83 o 
   6   8 -20       53.25       27.31     38.77 o 
   2   0 -19     2396.70     2707.57     90.05 o 
   4   0 -19      318.33      290.10     28.56 o 
   6   0 -19     5249.71     5066.13    150.67 o 
   8   0 -19      670.70      918.35     55.27 o 
  10   0 -19     3944.02     3900.93    148.05 o 
  12   0 -19      117.25       94.44     46.20 o 
   1   1 -19     1018.78      852.02     31.71 o 
   2   1 -19     1769.91     1474.38     48.67 o 
   3   1 -19      770.38      770.75     28.68 o 
   4   1 -19      704.79      751.33     31.04 o 
   5   1 -19      172.51      144.49     20.91 o 
   6   1 -19      795.31      829.59     30.48 o 
   7   1 -19     1343.55     1249.46     37.47 o 
   8   1 -19      883.35      799.07     39.46 o 
   9   1 -19     1048.17     1100.75     46.43 o 
  10   1 -19      434.84      417.47     32.83 o 
  11   1 -19      107.00      148.42     31.63 o 
  12   1 -19       73.60      142.19     26.72 o 
  13   1 -19      898.72      971.43     45.90 o 
   1   2 -19     1337.35     1260.85     38.81 o 
   2   2 -19        8.30       -7.49     22.61 o 
   3   2 -19     1002.51      811.13     32.74 o 
   4   2 -19     8767.37     7958.93    165.79 o 
   5   2 -19      463.16      457.21     23.64 o 
   6   2 -19       90.58      211.33     21.09 o 
   7   2 -19        5.74       10.00     24.22 o 
   8   2 -19       32.39       19.74     32.81 o 
   9   2 -19     1440.63     1329.76     62.65 o 
  10   2 -19     1974.05     2302.38     68.18 o 
  11   2 -19       19.12       32.01     24.96 o 
  12   2 -19      368.24      243.24     24.33 o 
  13   2 -19     1357.08     1257.22     47.51 o 
   1   3 -19     1004.99      851.97     36.83 o 
   2   3 -19     1974.42     1633.92     48.17 o 
   3   3 -19      254.38      193.48     22.32 o 
   4   3 -19      478.72      492.28     38.34 o 
   5   3 -19     3613.26     3422.32    115.36 o 
   6   3 -19      538.50      640.56     32.63 o 
   7   3 -19      982.72      818.47     39.76 o 
   8   3 -19      309.91      283.58     29.93 o 
   9   3 -19      403.29      364.99     29.76 o 
  10   3 -19      236.61      269.37     25.14 o 
  11   3 -19      602.67      631.27     33.75 o 
  12   3 -19       63.31       68.33     20.18 o 
  13   3 -19       45.06        4.29     24.14 o 
   1   4 -19      669.94      670.22     50.52 o 
   2   4 -19      254.51      249.07     29.21 o 
   3   4 -19     7871.19     7828.83    240.27 o 
   4   4 -19      402.36      373.71     25.40 o 
   5   4 -19      870.76      869.89     47.89 o 
   6   4 -19      401.71      435.77     33.57 o 
   7   4 -19     1317.50     1462.37     55.06 o 
   8   4 -19      567.66      542.65     35.70 o 
   9   4 -19        6.15       20.31     26.39 o 
  10   4 -19     1353.70     1312.66     56.56 o 
  11   4 -19     1393.63     1379.22     73.55 o 
  12   4 -19      349.65      352.34     28.66 o 
   1   5 -19       75.03       94.07     29.87 o 
   2   5 -19      428.39      314.97     35.17 o 
   3   5 -19      237.70      221.51     31.01 o 
   4   5 -19      283.50      475.76     43.44 o 
   5   5 -19     1906.34     1970.18     74.86 o 
   6   5 -19     3233.52     3634.19    107.71 o 
   7   5 -19      973.86      840.90     47.52 o 
   8   5 -19        6.97       57.78     26.03 o 
   9   5 -19       80.97      143.12     24.93 o 
  10   5 -19      507.32      660.93     65.84 o 
  11   5 -19        4.11       16.90     19.18 o 
   1   6 -19     3435.73     3602.78    127.78 o 
   2   6 -19     2450.79     2538.79     88.15 o 
   3   6 -19     1600.02     1716.74     86.06 o 
   4   6 -19      267.55      277.17     37.32 o 
   5   6 -19      644.13      662.09     39.95 o 
   6   6 -19      160.76      101.32     27.21 o 
   7   6 -19      370.86      397.14     29.02 o 
   8   6 -19      545.40      375.32     30.10 o 
   9   6 -19      837.59      614.06     37.08 o 
  10   6 -19      310.42      411.66     35.26 o 
   1   7 -19       56.91       68.88     30.23 o 
   2   7 -19      642.09      817.05     46.89 o 
   3   7 -19     1091.29     1063.42     56.84 o 
   4   7 -19      155.46      130.77     33.99 o 
   5   7 -19       85.01       53.09     31.14 o 
   6   7 -19       54.32       69.77     27.59 o 
   7   7 -19       78.19       84.31     21.74 o 
   8   7 -19     1504.72     1375.70     95.59 o 
   9   7 -19      308.75      208.25     71.64 o 
   1   8 -19     1521.77     1448.41     88.53 o 
   2   8 -19     1320.56     1225.40     62.80 o 
   3   8 -19      775.80      697.49     40.72 o 
   4   8 -19       89.10      135.79     25.47 o 
   5   8 -19     3021.77     2641.31    100.41 o 
   6   8 -19      510.93      540.87     42.39 o 
   2   9 -19       10.14       10.48     55.75 o 
   0   0 -18      409.24      650.99     65.20 o 
   2   0 -18    23122.48    24677.17   1012.65 o 
   4   0 -18      156.91      158.14     30.12 o 
   6   0 -18     9964.61    10245.70    268.25 o 
   8   0 -18      438.25      467.25     72.43 o 
  10   0 -18     2469.57     2748.74    118.50 o 
  12   0 -18      336.27      452.22     73.58 o 
  14   0 -18      314.84      307.32    102.31 o 
   0   1 -18     9786.90    10127.05    390.78 o 
   1   1 -18     2366.94     2203.99     62.95 o 
   2   1 -18        3.06       22.08     20.36 o 
   3   1 -18     2914.99     2796.21     62.37 o 
   4   1 -18     6480.95     5870.48    120.08 o 
   5   1 -18     1070.20      835.97     28.35 o 
   6   1 -18     2556.97     2441.34     59.31 o 
   7   1 -18      313.96      294.07     25.20 o 
   8   1 -18     4006.42     3964.69    114.95 o 
   9   1 -18     2188.08     1817.80     62.89 o 
  10   1 -18       44.39       68.16     28.50 o 
  11   1 -18      850.06      720.29     43.49 o 
  12   1 -18     1989.22     2032.37     72.79 o 
  13   1 -18      286.59      418.02     32.80 o 
  14   1 -18     1044.21      850.26     62.58 o 
   0   2 -18     1210.53      989.44     68.42 o 
   1   2 -18     1961.59     1713.50     48.24 o 
   2   2 -18     2583.95     2667.15     79.49 o 
   3   2 -18     1815.03     1430.69     39.18 o 
   4   2 -18     1062.80      994.43     36.90 o 
   5   2 -18      720.40      730.34     26.41 o 
   6   2 -18     3957.57     4610.11     97.74 o 
   7   2 -18     1374.92     1214.38     38.00 o 
   8   2 -18     1410.43     1294.43     77.36 o 
   9   2 -18      217.27      156.20     35.38 o 
  10   2 -18      448.69      491.22     41.50 o 
  11   2 -18      913.60      849.77     46.04 o 
  12   2 -18       96.61      167.64     24.56 o 
  13   2 -18       15.57       17.87     19.69 o 
   0   3 -18     2843.03     2435.26     84.98 o 
   1   3 -18      484.67      390.71     25.52 o 
   2   3 -18     3673.28     3199.31     77.40 o 
   3   3 -18      162.19      133.92     21.25 o 
   4   3 -18    16237.47    15747.90    357.91 o 
   5   3 -18      123.61      126.19     21.92 o 
   6   3 -18       39.61       49.98     20.63 o 
   7   3 -18     1177.19     1225.11     47.42 o 
   8   3 -18      182.69      205.78     28.64 o 
   9   3 -18      567.08      690.66     50.20 o 
  10   3 -18     1413.74     1292.20     55.67 o 
  11   3 -18       89.48      121.92     27.27 o 
  12   3 -18      924.02      920.99     38.37 o 
  13   3 -18      404.53      333.10     27.28 o 
   0   4 -18      206.94      183.58     43.27 o 
   1   4 -18      866.38      810.22     37.32 o 
   2   4 -18     1773.60     1526.59     46.24 o 
   3   4 -18     3806.16     3511.17    113.44 o 
   4   4 -18      668.07      744.02     44.71 o 
   5   4 -18     2017.23     2107.83    112.41 o 
   6   4 -18      250.01      153.77     26.88 o 
   7   4 -18     2701.38     2875.71     85.92 o 
   8   4 -18     3309.10     2919.42     88.95 o 
   9   4 -18       99.14       45.77     25.40 o 
  10   4 -18      254.53      264.95     28.13 o 
  11   4 -18      349.29      254.15     25.67 o 
  12   4 -18      180.93      202.34     22.28 o 
   0   5 -18    19838.36    17374.10    621.47 o 
   1   5 -18      249.37      191.96     28.02 o 
   2   5 -18       13.71      -24.40     24.40 o 
   3   5 -18     1140.75     1071.88     50.52 o 
   4   5 -18     1886.67     2262.16     76.21 o 
   5   5 -18     3616.23     3666.00    114.98 o 
   6   5 -18      164.07       98.36     28.11 o 
   7   5 -18      197.19      171.97     27.29 o 
   8   5 -18     1556.02     1929.89     68.20 o 
   9   5 -18     2351.44     2320.83     75.63 o 
  10   5 -18      873.46      820.97     38.89 o 
  11   5 -18       58.05        3.35     21.10 o 
  12   5 -18      331.59      268.68     76.85 o 
   0   6 -18     7370.27     6894.17    358.97 o 
   1   6 -18     1777.23     1817.73     79.21 o 
   2   6 -18     1219.42     1064.61     54.44 o 
   3   6 -18      870.35      792.45     45.99 o 
   4   6 -18     1172.06     1168.88     52.08 o 
   5   6 -18      725.64      722.40     42.76 o 
   6   6 -18       72.68       93.96     27.69 o 
   7   6 -18      467.90      651.42     52.20 o 
   8   6 -18      145.42      158.78     26.95 o 
   9   6 -18      357.83      390.03     34.03 o 
  10   6 -18       91.19       86.48     22.49 o 
  11   6 -18       37.33      101.36     69.69 o 
   0   7 -18      398.47      235.65     50.87 o 
   1   7 -18      511.51      430.89     40.43 o 
   2   7 -18      844.89      893.99     49.99 o 
   3   7 -18      501.98      544.01     44.06 o 
   4   7 -18      119.92       79.65     34.05 o 
   5   7 -18      617.76      644.85     46.08 o 
   6   7 -18      374.91      318.50     25.22 o 
   7   7 -18      133.31      105.20     23.27 o 
   8   7 -18     1056.35      868.32     39.51 o 
   9   7 -18     1079.95      949.73     44.42 o 
   0   8 -18       61.02       22.62     38.22 o 
   1   8 -18      587.89      519.42     38.45 o 
   2   8 -18      222.64      295.24     40.62 o 
   3   8 -18      722.67      616.48     42.99 o 
   4   8 -18      249.27      305.79     36.01 o 
   5   8 -18      197.22      227.73     27.99 o 
   6   8 -18       21.58       54.83     24.06 o 
   7   8 -18      251.61      169.45     28.47 o 
   1   9 -18      998.10     1111.70     89.86 o 
   2   9 -18      133.78      214.41     43.61 o 
   3   9 -18      237.72      176.66     26.78 o 
   4   9 -18      886.94      590.94     51.40 o 
   2   0 -17    12374.75    12705.10    545.98 o 
   4   0 -17     1925.40     1753.13     63.78 o 
   6   0 -17     2651.69     2553.97     79.51 o 
   8   0 -17     2586.07     2307.64    135.48 o 
  10   0 -17     1175.47     1742.65    106.36 o 
  12   0 -17     1690.32     1501.41    112.99 o 
  14   0 -17      750.99      536.74     99.12 o 
   1   1 -17     2223.53     2050.82     64.10 o 
   2   1 -17      657.27      689.09     32.41 o 
   3   1 -17     4178.34     4273.21     96.56 o 
   4   1 -17     5424.75     4802.07     94.09 o 
   5   1 -17     4913.18     4571.95     90.54 o 
   6   1 -17     2539.74     2730.59     59.16 o 
   7   1 -17      956.67      837.77     32.65 o 
   8   1 -17     2713.04     2615.11     76.39 o 
   9   1 -17     4908.85     4664.52    118.63 o 
  10   1 -17     2013.28     2019.07     78.43 o 
  11   1 -17      210.78      165.34     29.07 o 
  12   1 -17      832.26     1037.19     88.59 o 
  13   1 -17     2884.34     3086.45    123.46 o 
  14   1 -17      548.38      581.37     55.57 o 
   1   2 -17     5118.65     4540.85    105.39 o 
   2   2 -17     9017.29     8289.27    276.89 o 
   3   2 -17     3952.31     3440.60     75.29 o 
   4   2 -17      178.26      176.89     19.80 o 
   5   2 -17      225.58      283.27     21.50 o 
   6   2 -17      594.96      769.62     58.00 o 
   7   2 -17     2486.91     2360.12     81.52 o 
   8   2 -17     3080.37     2370.09     79.64 o 
   9   2 -17      103.27       80.65     28.24 o 
  10   2 -17       17.47        5.69     26.54 o 
  11   2 -17      456.32      501.66     42.30 o 
  12   2 -17     1176.20     1147.76     50.68 o 
  13   2 -17        5.01       -9.32     22.90 o 
  14   2 -17     1513.98     1475.47     65.31 o 
   1   3 -17     1242.55      989.98     34.99 o 
   2   3 -17      430.12      560.13     37.43 o 
   3   3 -17      491.75      449.36     24.33 o 
   4   3 -17     8218.82     8022.74    165.50 o 
   5   3 -17      269.99      275.20     22.27 o 
   6   3 -17     1070.59      878.53     31.95 o 
   7   3 -17      562.60      627.89     29.68 o 
   8   3 -17     4158.53     4676.84    117.82 o 
   9   3 -17      307.30      253.90     27.37 o 
  10   3 -17     4183.73     3693.64    101.44 o 
  11   3 -17      546.24      661.31     42.16 o 
  12   3 -17       67.12      103.15     24.92 o 
  13   3 -17      216.89      135.68     19.89 o 
   1   4 -17     1115.61     1019.86     38.36 o 
   2   4 -17     6631.11     5751.02    119.88 o 
   3   4 -17     3185.77     2868.81     68.42 o 
   4   4 -17      246.67      313.87     35.83 o 
   5   4 -17     1656.62     1626.82     56.80 o 
   6   4 -17       45.31       37.70     21.95 o 
   7   4 -17      429.21      394.65     28.90 o 
   8   4 -17     1090.03     1038.41     44.64 o 
   9   4 -17      182.88      139.44     26.74 o 
  10   4 -17       71.12       29.85     25.59 o 
  11   4 -17      782.97      938.30     77.06 o 
  12   4 -17      424.09      355.16     24.41 o 
  13   4 -17      249.07      232.05     24.14 o 
   1   5 -17     1352.57     1028.56     42.91 o 
   2   5 -17      159.60      140.05     24.61 o 
   3   5 -17     2013.96     1700.30     73.72 o 
   4   5 -17     1203.24      973.72     39.54 o 
   5   5 -17    10071.43     9608.76    250.67 o 
   6   5 -17      366.05      278.09     30.57 o 
   7   5 -17       82.66       77.75     26.76 o 
   8   5 -17      923.32     1022.37     47.41 o 
   9   5 -17      233.99      299.37     27.33 o 
  10   5 -17      215.17      232.23     25.56 o 
  11   5 -17      340.05      298.63     25.06 o 
  12   5 -17       96.12      122.21     23.73 o 
   1   6 -17     1062.15     1197.72     57.97 o 
   2   6 -17      874.84      863.55     45.25 o 
   3   6 -17      303.40      201.31     33.69 o 
   4   6 -17     2924.87     2711.33     91.33 o 
   5   6 -17       73.73      128.25     29.27 o 
   6   6 -17      113.91      184.13     29.68 o 
   7   6 -17      246.08      173.90     28.16 o 
   8   6 -17     1527.38     1319.31     50.55 o 
   9   6 -17      674.00      838.72     42.54 o 
  10   6 -17      263.82      336.42     26.67 o 
  11   6 -17       83.04       90.83     20.94 o 
   1   7 -17     1822.71     1713.55     63.32 o 
   2   7 -17      261.26      260.07     28.83 o 
   3   7 -17      530.39      627.07     52.12 o 
   4   7 -17      160.89      259.92     54.84 o 
   5   7 -17      530.02      517.93     36.40 o 
   6   7 -17     1138.11     1297.25     75.95 o 
   7   7 -17      267.81      341.30     46.44 o 
   8   7 -17       94.49       74.69     22.20 o 
   9   7 -17     1302.46     1158.68     65.27 o 
  10   7 -17      241.94      191.45     72.30 o 
   1   8 -17      294.90      134.40     35.99 o 
   2   8 -17     1129.45      818.78     46.54 o 
   3   8 -17      153.34      171.00     30.03 o 
   4   8 -17      445.62      469.51     47.41 o 
   5   8 -17      857.37      912.31     47.94 o 
   6   8 -17      304.22      321.07     29.59 o 
   7   8 -17     1171.97      964.95     49.67 o 
   8   8 -17      661.12      474.74     83.92 o 
   1   9 -17     1470.85     1393.16     88.06 o 
   2   9 -17     1175.77     1266.27     88.36 o 
   3   9 -17       37.31       19.05     27.99 o 
   4   9 -17      467.43      334.12     33.34 o 
   0   0 -16    17767.32    19157.11    816.96 o 
   2   0 -16    22396.41    24012.38   1017.27 o 
   4   0 -16     1087.04      891.74     60.64 o 
   6   0 -16     3479.92     3590.46    114.84 o 
   8   0 -16        9.16       60.72     26.21 o 
  10   0 -16     2797.94     2613.16    120.99 o 
  12   0 -16     1309.48     1368.82    196.71 o 
  14   0 -16      169.34      100.16     34.55 o 
   0   1 -16     8020.65     7840.77    265.07 o 
   1   1 -16       49.79       22.60     19.18 o 
   2   1 -16        6.86        5.50     23.76 o 
   3   1 -16      398.34      458.29     35.76 o 
   4   1 -16      453.54      620.83     49.38 o 
   5   1 -16      652.22      493.71     22.82 o 
   6   1 -16      482.94      637.79     23.53 o 
   7   1 -16    11784.03    10993.59    235.64 o 
   8   1 -16      640.21      443.54     25.77 o 
   9   1 -16     5290.23     4923.78    131.22 o 
  10   1 -16     1254.23     1240.71     52.51 o 
  11   1 -16     3748.74     2773.32     78.97 o 
  12   1 -16      383.83      386.75     35.88 o 
  13   1 -16     1315.34     1320.55     64.16 o 
  14   1 -16      905.23      919.12     48.60 o 
   0   2 -16     2126.53     1979.40     78.75 o 
   1   2 -16    11735.88    10584.89    286.19 o 
   2   2 -16      315.92      367.31     31.85 o 
   3   2 -16     6878.89     6402.89    137.31 o 
   4   2 -16     4551.15     4072.96    167.86 o 
   5   2 -16      900.39      716.26     25.48 o 
   6   2 -16     1693.10     1623.62     39.76 o 
   7   2 -16     1851.54     1661.47     40.52 o 
   8   2 -16      738.08      962.32     30.47 o 
   9   2 -16      742.64      588.27     31.87 o 
  10   2 -16       28.85        0.59     26.24 o 
  11   2 -16      143.92      157.83     27.48 o 
  12   2 -16      700.16      812.46     89.86 o 
  13   2 -16      143.80      176.59     25.53 o 
  14   2 -16      200.12      219.19     23.93 o 
   0   3 -16     1362.60     1275.73     52.25 o 
   1   3 -16      972.85      977.97     32.76 o 
   2   3 -16      675.54      653.99     26.08 o 
   3   3 -16     2178.24     1688.34     45.64 o 
   4   3 -16     1717.65     1714.69     81.44 o 
   5   3 -16      399.32      404.28     22.39 o 
   6   3 -16     3386.79     3026.04     64.99 o 
   7   3 -16     2693.29     2884.20     61.57 o 
   8   3 -16     4514.88     4708.19    139.28 o 
   9   3 -16      360.25      396.88     32.09 o 
  10   3 -16      845.13      827.67     52.26 o 
  11   3 -16        0.83      -10.34     22.62 o 
  12   3 -16      767.50      662.95     37.95 o 
  13   3 -16       94.68      119.36     27.70 o 
  14   3 -16      752.30      694.35     53.87 o 
   0   4 -16      234.32      107.28     36.54 o 
   1   4 -16      402.30      436.94     26.72 o 
   2   4 -16     3077.00     2917.90     64.56 o 
   3   4 -16     1817.52     1672.90     44.23 o 
   4   4 -16     2167.32     2070.86     52.78 o 
   5   4 -16     2555.39     2302.22     61.40 o 
   6   4 -16     1620.93     1622.84     46.95 o 
   7   4 -16     1057.65      955.93     45.46 o 
   8   4 -16      220.33      259.73     25.68 o 
   9   4 -16     1383.58      987.10     42.59 o 
  10   4 -16      485.95      425.81     39.60 o 
  11   4 -16      186.31      200.47     28.22 o 
  12   4 -16      553.16      648.78     44.46 o 
  13   4 -16      455.71      330.64     25.07 o 
   0   5 -16       13.54       41.61     33.96 o 
   1   5 -16     1491.56     1243.27     49.18 o 
   2   5 -16     3906.78     3798.26     86.49 o 
   3   5 -16     3566.75     3086.27     95.59 o 
   4   5 -16     4538.46     4504.28    151.80 o 
   5   5 -16     1130.75     1108.35     61.43 o 
   6   5 -16      730.56      873.81     41.60 o 
   7   5 -16      399.91      399.91     30.25 o 
   8   5 -16      688.85      551.30     37.08 o 
   9   5 -16     1662.28     1788.71     65.62 o 
  10   5 -16       22.34       31.92     24.07 o 
  11   5 -16      873.85     1029.22     60.09 o 
  12   5 -16      572.84      446.65     26.62 o 
   0   6 -16     1804.53     1468.97    124.54 o 
   1   6 -16     3073.09     3229.93    117.46 o 
   2   6 -16      409.14      563.79     42.85 o 
   3   6 -16      597.80      538.92     44.47 o 
   4   6 -16     1284.41     1302.37     56.95 o 
   5   6 -16      790.89      876.63     46.97 o 
   6   6 -16      158.42      199.52     30.21 o 
   7   6 -16      339.66      287.89     27.05 o 
   8   6 -16     1133.44     1198.85     47.99 o 
   9   6 -16      326.16      449.28     32.19 o 
  10   6 -16      306.28      270.13     25.11 o 
  11   6 -16     1156.39     1000.55     42.23 o 
   0   7 -16      271.95      305.00     52.61 o 
   1   7 -16     2016.01     1913.27     68.92 o 
   2   7 -16     1826.88     1938.61     65.22 o 
   3   7 -16      130.74      100.01     35.53 o 
   4   7 -16     7080.12     6484.97    196.34 o 
   5   7 -16      261.89      329.53     28.52 o 
   6   7 -16     6195.49     5866.26    180.68 o 
   7   7 -16     1594.30     1729.52     60.58 o 
   8   7 -16      114.87      197.29     28.07 o 
   9   7 -16     1612.68     1294.81     52.96 o 
  10   7 -16      394.99      439.56     53.00 o 
   0   8 -16     1519.60     1268.06     85.13 o 
   1   8 -16       72.40      104.64     36.94 o 
   2   8 -16       49.21       57.80     29.55 o 
   3   8 -16      852.63      842.64     52.01 o 
   4   8 -16     1688.96     1830.22     91.56 o 
   5   8 -16     1092.89     1338.18     65.64 o 
   6   8 -16      514.99      583.14     37.65 o 
   7   8 -16       56.51       40.17     20.42 o 
   8   8 -16      125.00       80.79     27.01 o 
   0   9 -16     3238.91     2928.44    214.09 o 
   1   9 -16      771.47      678.84     65.61 o 
   2   9 -16     4298.68     3924.81    182.26 o 
   3   9 -16      124.23      157.68     33.05 o 
   4   9 -16       71.05      106.85     27.65 o 
   5   9 -16      229.85      161.37     22.18 o 
   2   0 -15     1592.56     1386.42     80.77 o 
   4   0 -15     7507.71     8387.92    367.35 o 
   6   0 -15     5450.54     5376.26    200.97 o 
   8   0 -15     1871.60     1903.53     65.94 o 
  10   0 -15     7549.78     6624.76    232.99 o 
  12   0 -15      524.76      535.87     61.85 o 
  14   0 -15      119.86       73.40     54.47 o 
   1   1 -15     2116.00     2382.74     61.09 o 
   2   1 -15    10393.81    11966.35    335.25 o 
   3   1 -15     1352.93     1183.42     50.76 o 
   4   1 -15     1447.84     1650.23     64.02 o 
   5   1 -15      674.23      868.13     28.45 o 
   6   1 -15     9131.82    10015.42    211.23 o 
   7   1 -15     7906.27     6959.61    152.81 o 
   8   1 -15     1525.53     1268.93     41.95 o 
   9   1 -15      517.28      456.80     26.22 o 
  10   1 -15     1105.92     1021.12     43.64 o 
  11   1 -15      593.45      613.97     35.77 o 
  12   1 -15      975.01     1002.08     65.13 o 
  13   1 -15      724.94      573.57     47.26 o 
  14   1 -15     2378.01     2021.90    191.81 o 
  15   1 -15       17.14      109.32     70.01 o 
   1   2 -15    14539.97    12896.98    324.95 o 
   2   2 -15     3000.26     2703.45     86.78 o 
   3   2 -15     6901.31     6811.86    211.72 o 
   4   2 -15      940.99      783.97     31.16 o 
   5   2 -15      542.01      521.90     20.62 o 
   6   2 -15    11767.59    12003.95    228.60 o 
   7   2 -15      122.68      207.87     18.49 o 
   8   2 -15     7379.36     7229.16    143.97 o 
   9   2 -15     2028.85     1739.09     51.28 o 
  10   2 -15       26.03       -5.98     22.33 o 
  11   2 -15      475.60      474.36     31.96 o 
  12   2 -15     1880.62     1711.51     89.51 o 
  13   2 -15       87.27       40.14     28.75 o 
  14   2 -15      292.88      271.82     27.76 o 
   1   3 -15     3969.61     3344.33     90.59 o 
   2   3 -15     3136.63     2810.62     96.80 o 
   3   3 -15      653.62      541.38     23.56 o 
   4   3 -15     2018.80     1886.71     50.37 o 
   5   3 -15     4383.76     4169.58     84.10 o 
   6   3 -15      519.99      535.52     24.26 o 
   7   3 -15      408.63      374.97     21.39 o 
   8   3 -15     4201.97     4130.96    197.24 o 
   9   3 -15     2261.32     2277.66     65.87 o 
  10   3 -15     1931.86     2176.42     66.21 o 
  11   3 -15      234.26      195.20     24.15 o 
  12   3 -15      697.76      548.78     33.59 o 
  13   3 -15     1671.23     1472.40     96.90 o 
  14   3 -15       60.53       49.50     25.48 o 
   1   4 -15       62.12      103.94     21.21 o 
   2   4 -15     1156.30     1307.55     37.58 o 
   3   4 -15     1875.73     1822.45     44.74 o 
   4   4 -15      845.01      709.55     29.70 o 
   5   4 -15     3182.16     2984.93     69.50 o 
   6   4 -15      823.51      599.10     29.81 o 
   7   4 -15      290.08      317.55     24.58 o 
   8   4 -15       76.74       69.94     23.39 o 
   9   4 -15      289.04      362.48     28.01 o 
  10   4 -15      661.60      718.54     36.99 o 
  11   4 -15       23.90       19.96     21.68 o 
  12   4 -15      421.61      528.11     62.70 o 
  13   4 -15       25.92       12.93     23.67 o 
   1   5 -15      249.94      214.90     24.16 o 
   2   5 -15     4077.52     3234.71     80.29 o 
   3   5 -15     2642.23     2288.73     73.48 o 
   4   5 -15       28.32       47.20     19.44 o 
   5   5 -15     1449.45     1386.51     52.10 o 
   6   5 -15      239.77      200.47     27.04 o 
   7   5 -15     1175.29      944.12     43.83 o 
   8   5 -15      784.54      780.76     64.48 o 
   9   5 -15     2580.08     2225.47     80.19 o 
  10   5 -15      628.52      549.17     35.44 o 
  11   5 -15      158.94      191.53     24.74 o 
  12   5 -15      238.04      226.91     39.57 o 
   1   6 -15     2779.05     2741.71    100.31 o 
   2   6 -15      246.58      228.22     30.98 o 
   3   6 -15     2033.97     2005.88     62.67 o 
   4   6 -15     4420.05     3976.72    112.28 o 
   5   6 -15     1641.24     1580.37     64.55 o 
   6   6 -15     1213.66     1272.08     56.46 o 
   7   6 -15      582.04      434.08     30.73 o 
   8   6 -15     1985.46     2524.62     93.86 o 
   9   6 -15     1689.43     1558.18     63.95 o 
  10   6 -15      779.97      956.90     45.77 o 
  11   6 -15       95.02      209.27     22.18 o 
  12   6 -15      175.12      197.12     77.49 o 
   1   7 -15     1866.90     1958.15     70.43 o 
   2   7 -15     1334.35     1031.75     47.31 o 
   3   7 -15       25.22       48.14     34.72 o 
   4   7 -15       83.45      220.56     31.04 o 
   5   7 -15     2136.79     2010.69     65.59 o 
   6   7 -15      478.22      615.34     59.02 o 
   7   7 -15     1640.77     1828.19     64.54 o 
   8   7 -15     2376.97     2407.50     84.42 o 
   9   7 -15      537.21      432.36     33.27 o 
  10   7 -15      355.27      438.20     50.14 o 
   1   8 -15      615.65      546.36     43.38 o 
   2   8 -15      163.18       69.33     31.11 o 
   3   8 -15     1734.73     1659.02     94.92 o 
   4   8 -15      728.59      487.36     59.74 o 
   5   8 -15     3012.44     2951.58    133.17 o 
   6   8 -15       63.55       51.37     21.64 o 
   7   8 -15      783.85      635.39     40.15 o 
   8   8 -15       13.10       27.35     20.13 o 
   1   9 -15       95.96      125.85     48.11 o 
   2   9 -15      196.34      387.14     46.09 o 
   3   9 -15      635.13      620.87     38.54 o 
   4   9 -15      741.91      741.67     42.46 o 
   5   9 -15      818.96      471.35     32.54 o 
   6   9 -15      308.29      342.92     30.37 o 
   0   0 -14     7166.25     7813.17    337.23 o 
   2   0 -14    19042.27    23386.70    857.54 o 
   4   0 -14     7923.75     9074.64    392.92 o 
   6   0 -14     5839.68     5149.29    222.27 o 
   8   0 -14      622.59      491.84     32.10 o 
  10   0 -14     1682.38     1426.84     90.62 o 
  12   0 -14      742.70      778.35     53.21 o 
  14   0 -14      531.28      451.28     57.13 o 
   0   1 -14    12911.61    13903.19    418.12 o 
   1   1 -14     5243.11     5188.34    119.68 o 
   2   1 -14       13.46       29.41     21.03 o 
   3   1 -14     7857.32     8117.11    251.48 o 
   4   1 -14     1425.17     1548.45     61.01 o 
   5   1 -14     3135.15     2957.27     99.94 o 
   6   1 -14     3984.50     4162.59     87.64 o 
   7   1 -14     3899.66     3823.50     81.90 o 
   8   1 -14     4663.86     4023.36     81.47 o 
   9   1 -14     1471.14     1549.88     42.41 o 
  10   1 -14     1608.18     1338.16     42.44 o 
  11   1 -14       54.55       66.81     26.67 o 
  12   1 -14      972.94      848.87     48.31 o 
  13   1 -14      122.49      185.45     30.79 o 
  14   1 -14      693.80      658.97     76.30 o 
  15   1 -14     1008.43      807.22     49.81 o 
   0   2 -14     1209.65      856.51     56.09 o 
   1   2 -14    11799.56    10965.36    244.13 o 
   2   2 -14    21851.54    23600.00    622.66 o 
   3   2 -14     2409.04     2375.25     84.83 o 
   4   2 -14      124.80       83.59     28.17 o 
   5   2 -14     4892.22     4324.36     89.43 o 
   6   2 -14     1799.35     2007.40     46.93 o 
   7   2 -14      253.04      174.44     17.85 o 
   8   2 -14     3077.42     2539.43     64.08 o 
   9   2 -14      167.59       95.45     20.55 o 
  10   2 -14      480.21      402.89     31.23 o 
  11   2 -14     2248.18     1962.63     65.12 o 
  12   2 -14     2510.22     2214.20     69.33 o 
  13   2 -14      222.69      237.34     25.94 o 
  14   2 -14      704.33      753.29     66.58 o 
  15   2 -14       62.54        8.72     68.96 o 
   0   3 -14     4441.86     4559.30    181.99 o 
   1   3 -14     6509.18     5420.74    160.36 o 
   2   3 -14       82.46       37.66     24.95 o 
   3   3 -14     1562.80     1417.74     43.62 o 
   4   3 -14     4035.79     3931.61     81.14 o 
   5   3 -14     2492.15     2481.37     52.82 o 
   6   3 -14      403.34      375.51     20.96 o 
   7   3 -14      385.93      456.51     23.38 o 
   8   3 -14     4185.41     4162.12     93.26 o 
   9   3 -14      513.73      519.38     40.15 o 
  10   3 -14      496.21      616.14     35.07 o 
  11   3 -14     2599.62     2256.37     72.31 o 
  12   3 -14       85.41      102.65     23.64 o 
  13   3 -14       38.55       59.40     21.68 o 
  14   3 -14        0.65       47.56     24.39 o 
   0   4 -14     7254.20     6874.21    231.36 o 
   1   4 -14     3003.37     2740.89     72.05 o 
   2   4 -14    12517.46    12747.10    264.36 o 
   3   4 -14     2393.36     2054.96     49.66 o 
   4   4 -14     1013.56      991.69     33.63 o 
   5   4 -14      406.33      486.26     24.49 o 
   6   4 -14    10892.73    10082.33    198.27 o 
   7   4 -14     4492.47     4190.62     84.02 o 
   8   4 -14     1317.61     1196.50     41.54 o 
   9   4 -14     4745.22     4740.49    125.49 o 
  10   4 -14      854.93      950.97     39.65 o 
  11   4 -14       35.07      100.73     24.39 o 
  12   4 -14       72.83       67.43     22.66 o 
  13   4 -14      296.29      207.90     24.81 o 
  14   4 -14      564.73      453.79    117.02 o 
   0   5 -14      728.15      914.94     73.06 o 
   1   5 -14      309.94      370.87     25.54 o 
   2   5 -14      484.51      433.60     25.09 o 
   3   5 -14      744.59      646.47     28.29 o 
   4   5 -14      264.23      418.67     23.25 o 
   5   5 -14     2579.94     2296.05     57.96 o 
   6   5 -14     1130.90     1040.25     49.79 o 
   7   5 -14     3093.92     2499.13     73.90 o 
   8   5 -14     3032.89     2843.72     80.17 o 
   9   5 -14      719.51      857.02     49.87 o 
  10   5 -14      520.44      552.70     35.79 o 
  11   5 -14     1583.74     1441.24     55.31 o 
  12   5 -14      874.02     1055.11     83.90 o 
  13   5 -14        0.28       16.66     20.48 o 
   0   6 -14     1257.46     1148.06     66.56 o 
   1   6 -14      148.93      163.89     25.27 o 
   2   6 -14     6255.63     5820.08    140.83 o 
   3   6 -14     1755.00     1461.95     57.03 o 
   4   6 -14      963.43      955.48     45.18 o 
   5   6 -14       92.62      132.30     28.53 o 
   6   6 -14       58.51       49.42     26.03 o 
   7   6 -14      727.65      858.88     40.32 o 
   8   6 -14     4313.72     4047.41    128.66 o 
   9   6 -14      531.65      695.73     53.91 o 
  10   6 -14      762.71      791.73     41.51 o 
  11   6 -14      185.92      201.57     27.81 o 
  12   6 -14      173.15      127.79     22.11 o 
   0   7 -14     1769.57     1879.24     87.89 o 
   1   7 -14     1006.59      969.06     48.48 o 
   2   7 -14      159.30      130.61     29.68 o 
   3   7 -14       20.70       10.78     28.00 o 
   4   7 -14      227.43      246.43     30.38 o 
   5   7 -14      639.21      733.10     53.22 o 
   6   7 -14      724.56      676.40     39.09 o 
   7   7 -14     1094.38      985.26     46.60 o 
   8   7 -14     2015.32     2122.96     89.42 o 
   9   7 -14        1.26       45.16     24.65 o 
  10   7 -14      696.21      710.01     44.02 o 
  11   7 -14      828.29      492.45     93.38 o 
   0   8 -14     1795.35     1686.42    104.30 o 
   1   8 -14      940.34      816.46     44.33 o 
   2   8 -14      679.00      709.37     41.77 o 
   3   8 -14     1068.68      910.00     52.77 o 
   4   8 -14      534.13      530.02     45.40 o 
   5   8 -14      725.75      664.15     52.84 o 
   6   8 -14       29.62       12.35     22.38 o 
   7   8 -14      153.92      135.71     23.77 o 
   8   8 -14      431.19      396.83     45.73 o 
   9   8 -14      203.01      334.23     30.13 o 
   0   9 -14      696.85      448.72     76.55 o 
   1   9 -14      423.15      434.36     39.86 o 
   2   9 -14      174.30      271.08     38.35 o 
   3   9 -14      197.77      156.71     27.56 o 
   4   9 -14      408.32      542.19     38.10 o 
   5   9 -14      334.03      144.60     25.67 o 
   6   9 -14       31.23       47.24     24.17 o 
   2   0 -13     1983.67     2203.64     80.93 o 
   4   0 -13     2442.84     2446.16    117.07 o 
   6   0 -13     1255.59     1378.81    115.29 o 
   8   0 -13     1712.65     1502.70     90.02 o 
  10   0 -13      825.03      831.98     44.15 o 
  12   0 -13     1803.38     1346.09     69.97 o 
  14   0 -13      115.21       77.21     65.23 o 
   1   1 -13     1722.23     1761.44     45.16 o 
   2   1 -13    19949.61    22797.70    536.42 o 
   3   1 -13     3714.48     3761.18    122.69 o 
   4   1 -13     1264.98     1454.92     61.34 o 
   5   1 -13     6730.93     7138.56    227.23 o 
   6   1 -13     2150.59     2307.67    131.97 o 
   7   1 -13      495.12      523.26     22.17 o 
   8   1 -13      195.45       95.70     16.36 o 
   9   1 -13       40.67       46.12     18.49 o 
  10   1 -13     8554.14     7378.74    196.83 o 
  11   1 -13     1112.61      944.68     44.03 o 
  12   1 -13      335.67      361.32     34.79 o 
  13   1 -13      677.06      611.04     40.84 o 
  14   1 -13      419.31      349.25     34.53 o 
  15   1 -13      339.60      310.82     56.61 o 
   1   2 -13     7581.12     7005.71    165.21 o 
   2   2 -13     4698.67     5237.94    135.37 o 
   3   2 -13     2895.87     2864.35     97.06 o 
   4   2 -13      256.36      431.26     34.43 o 
   5   2 -13     2669.88     2339.44     81.02 o 
   6   2 -13      184.05      180.78     20.04 o 
   7   2 -13       14.15      -16.54     16.54 o 
   8   2 -13     6742.81     5715.62    124.93 o 
   9   2 -13      928.74      723.34     30.58 o 
  10   2 -13     1013.51      786.84     39.04 o 
  11   2 -13      118.89       84.00     27.96 o 
  12   2 -13      779.76      821.84     38.85 o 
  13   2 -13      237.59      195.98     25.54 o 
  14   2 -13     1305.68     1116.35     46.98 o 
  15   2 -13       49.25       58.49     27.24 o 
   1   3 -13     5006.29     4403.52    144.79 o 
   2   3 -13      582.25      633.49     38.30 o 
   3   3 -13     1543.79     1590.68     63.13 o 
   4   3 -13     1594.20     1555.79     45.59 o 
   5   3 -13     1456.84     1381.07     48.58 o 
   6   3 -13    13926.25    13359.39    258.83 o 
   7   3 -13     2853.46     2546.86     56.76 o 
   8   3 -13       80.01      159.04     20.31 o 
   9   3 -13     3928.54     3661.08     88.68 o 
  10   3 -13      131.02      111.03     26.76 o 
  11   3 -13     1363.29     1294.28     47.42 o 
  12   3 -13      590.63      629.76     33.81 o 
  13   3 -13      792.53      868.88     57.44 o 
  14   3 -13     1324.76     1093.51     80.35 o 
   1   4 -13     7246.67     6712.27    174.97 o 
   2   4 -13     1353.78     1342.53     38.57 o 
   3   4 -13      907.04      910.22     30.57 o 
   4   4 -13     1498.05     1232.19     35.33 o 
   5   4 -13     3533.55     3523.85     78.18 o 
   6   4 -13     1539.07     1461.57     39.61 o 
   7   4 -13     1650.73     1446.86     63.86 o 
   8   4 -13     1552.76     1641.96    104.84 o 
   9   4 -13     6392.66     6107.21    159.35 o 
  10   4 -13     1596.71     1681.27     59.89 o 
  11   4 -13      252.15      270.21     26.50 o 
  12   4 -13       71.52       69.77     23.21 o 
  13   4 -13      861.82      819.78     35.52 o 
  14   4 -13      621.03      546.97     41.80 o 
   1   5 -13     2703.23     2427.98     59.81 o 
   2   5 -13      224.88      362.23     34.32 o 
   3   5 -13      233.53      262.89     21.64 o 
   4   5 -13      334.59      337.15     26.84 o 
   5   5 -13     2597.84     2403.76     60.22 o 
   6   5 -13     5442.62     5273.92    124.10 o 
   7   5 -13      776.49      617.00     44.09 o 
   8   5 -13     2261.16     2411.79     71.47 o 
   9   5 -13     1343.70     1175.09     48.22 o 
  10   5 -13      960.10      891.37     48.84 o 
  11   5 -13     1178.12     1186.63     47.33 o 
  12   5 -13     1504.66     1672.56     73.16 o 
  13   5 -13      147.61      142.09     22.27 o 
   1   6 -13     1023.88      945.44     67.99 o 
   2   6 -13      160.75      251.50     28.29 o 
   3   6 -13     1168.13      908.09     33.71 o 
   4   6 -13      552.21      552.64     42.96 o 
   5   6 -13     1084.91     1061.72     47.72 o 
   6   6 -13      129.36       92.41     26.69 o 
   7   6 -13      588.97      573.92     34.43 o 
   8   6 -13      351.55      523.78     55.65 o 
   9   6 -13     1574.02     1764.82     64.45 o 
  10   6 -13      511.77      488.29     30.43 o 
  11   6 -13        9.26       10.63     20.67 o 
  12   6 -13       51.73       70.89     22.29 o 
   1   7 -13       52.51       44.82     28.34 o 
   2   7 -13       38.70       15.64     28.59 o 
   3   7 -13       53.06       61.80     28.89 o 
   4   7 -13       98.77      102.18     26.76 o 
   5   7 -13     1665.61     1744.85     60.18 o 
   6   7 -13      130.30      179.38     28.30 o 
   7   7 -13      280.96      293.50     29.68 o 
   8   7 -13      167.10      131.15     27.19 o 
   9   7 -13      168.86      174.72     27.91 o 
  10   7 -13     2045.94     1704.24     72.13 o 
  11   7 -13      307.22      334.65     33.66 o 
   1   8 -13      336.97      260.22     31.00 o 
   2   8 -13      629.40      821.91     45.23 o 
   3   8 -13      209.16      153.90     33.08 o 
   4   8 -13       92.34       95.51     32.43 o 
   5   8 -13      515.31      543.38     63.13 o 
   6   8 -13      148.60       66.52     23.97 o 
   7   8 -13      401.59      409.63     38.61 o 
   8   8 -13       73.72       77.85     20.96 o 
   9   8 -13      203.81      163.41     20.96 o 
   1   9 -13      475.89      424.10     41.04 o 
   2   9 -13       11.96       90.48     27.53 o 
   3   9 -13     1059.50     1174.40     56.95 o 
   4   9 -13       29.73      236.14     50.28 o 
   5   9 -13      312.18      223.02     27.92 o 
   6   9 -13      117.24      146.88     22.09 o 
   7   9 -13      409.55      515.73     53.49 o 
   2  10 -13      107.28      180.45     38.83 o 
   3  10 -13      383.83      272.28     55.78 o 
   0   0 -12      271.44      233.43     34.87 o 
   2   0 -12    33662.41    38852.54   1160.06 o 
   4   0 -12     3709.56     4429.08    194.57 o 
   6   0 -12      913.09      874.27     64.16 o 
   8   0 -12    15524.09    15350.18    455.93 o 
  10   0 -12     1328.59     1347.06     70.77 o 
  12   0 -12      148.10      119.78     40.59 o 
  14   0 -12      384.63      267.23     71.46 o 
   0   1 -12    10680.38    11008.45    332.44 o 
   1   1 -12     6017.01     6317.12    136.86 o 
   2   1 -12      638.72      697.92     26.04 o 
   3   1 -12     3768.78     3676.10    108.55 o 
   4   1 -12     5930.26     6180.14    193.29 o 
   5   1 -12     2383.84     2744.53     93.51 o 
   6   1 -12     1373.84     1735.64     66.94 o 
   7   1 -12      261.95      356.52     19.88 o 
   8   1 -12        7.67       14.05     16.15 o 
   9   1 -12     1351.15     1231.91     37.39 o 
  10   1 -12     2572.70     2220.54     91.19 o 
  11   1 -12      431.16      571.04     34.59 o 
  12   1 -12      434.59      450.70     31.48 o 
  13   1 -12      247.85      255.72     32.00 o 
  14   1 -12      148.82      148.37     28.17 o 
  15   1 -12      426.59      380.95     33.79 o 
   0   2 -12      387.62      539.32     36.82 o 
   1   2 -12     8621.10     8811.00    216.92 o 
   2   2 -12     3214.31     3100.81     83.91 o 
   3   2 -12      200.39      226.42     26.55 o 
   4   2 -12     1921.10     2193.09     79.11 o 
   5   2 -12     2451.56     2729.05     84.98 o 
   6   2 -12      149.46      226.32     20.60 o 
   7   2 -12       35.60       15.20     15.22 o 
   8   2 -12     9267.03     7953.08    163.97 o 
   9   2 -12      563.90      652.50     38.17 o 
  10   2 -12     1307.78     1215.54     45.06 o 
  11   2 -12      194.43      267.52     29.03 o 
  12   2 -12     1809.82     1863.55     75.14 o 
  13   2 -12      414.33      428.26     37.58 o 
  14   2 -12      106.14       84.92     22.73 o 
  15   2 -12      142.77      185.47     29.73 o 
   0   3 -12    18427.92    19987.20    747.87 o 
   1   3 -12      427.95      395.97     28.89 o 
   2   3 -12     2030.62     2543.19     87.03 o 
   3   3 -12     1391.87     1172.98     58.33 o 
   4   3 -12      689.78      796.51     40.37 o 
   5   3 -12     1050.76      991.46     30.25 o 
   6   3 -12     5709.93     5256.97    153.79 o 
   7   3 -12     1952.27     1775.24     41.75 o 
   8   3 -12     1010.88      946.34     31.98 o 
   9   3 -12      209.44      248.22     23.18 o 
  10   3 -12     2011.52     1844.90     54.08 o 
  11   3 -12       57.24       89.62     23.24 o 
  12   3 -12      583.60      586.74     32.43 o 
  13   3 -12     4411.17     4423.18    138.02 o 
  14   3 -12      909.36      761.15     41.69 o 
  15   3 -12       27.31      -37.59     70.06 o 
   0   4 -12     3392.84     2841.93    169.07 o 
   1   4 -12     5242.77     4830.37    161.61 o 
   2   4 -12      149.00      136.50     26.80 o 
   3   4 -12     2078.12     1872.10     50.00 o 
   4   4 -12     3301.09     2830.28     65.49 o 
   5   4 -12     6329.89     5459.34    113.55 o 
   6   4 -12      431.61      421.36     21.23 o 
   7   4 -12      819.63      843.61     27.72 o 
   8   4 -12     3767.17     3498.15     76.90 o 
   9   4 -12     1971.09     2292.12     79.95 o 
  10   4 -12      884.75     1013.07     58.82 o 
  11   4 -12      330.84      401.05     30.99 o 
  12   4 -12      596.98      669.91     51.26 o 
  13   4 -12       99.47       82.77     21.18 o 
  14   4 -12     1278.29     1061.18     40.76 o 
   0   5 -12      486.47      678.72     39.97 o 
   1   5 -12     4562.35     3835.29     82.98 o 
   2   5 -12    19388.21    17586.32    367.57 o 
   3   5 -12      187.36      211.62     20.49 o 
   4   5 -12     1270.86     1238.12     40.66 o 
   5   5 -12     1421.67     1020.75     36.84 o 
   6   5 -12     3921.22     4082.20    145.98 o 
   7   5 -12     1656.27     1584.79     50.92 o 
   8   5 -12      957.32     1222.28     63.85 o 
   9   5 -12     1293.79     1427.60     50.72 o 
  10   5 -12      493.07      464.97     43.07 o 
  11   5 -12      211.96      179.51     24.80 o 
  12   5 -12     1748.43     1677.81     98.36 o 
  13   5 -12       43.95       55.24     21.13 o 
   0   6 -12      248.38      217.04     34.31 o 
   1   6 -12     2113.69     1893.59     76.44 o 
   2   6 -12      509.93      559.22     44.21 o 
   3   6 -12     1913.61     1552.22     45.57 o 
   4   6 -12     3975.62     3732.99     92.38 o 
   5   6 -12       13.50       66.15     23.84 o 
   6   6 -12       25.14       12.48     24.37 o 
   7   6 -12      136.82      119.46     25.46 o 
   8   6 -12      223.18      377.05     38.85 o 
   9   6 -12      974.45      949.28     73.78 o 
  10   6 -12       94.79       53.76     23.30 o 
  11   6 -12       64.63       16.33     20.64 o 
  12   6 -12      602.03      586.09     40.99 o 
   0   7 -12     7770.44     7091.61    261.73 o 
   1   7 -12      190.41      280.06     30.95 o 
   2   7 -12     2326.38     2620.81     89.12 o 
   3   7 -12      550.53      499.40     36.50 o 
   4   7 -12      106.28      143.96     27.42 o 
   5   7 -12     1874.00     1747.40     62.05 o 
   6   7 -12     1457.40     1370.34     56.84 o 
   7   7 -12      784.81      830.85     42.61 o 
   8   7 -12      149.48      141.24     26.69 o 
   9   7 -12      316.49      317.73     32.61 o 
  10   7 -12      100.13      242.18     27.13 o 
  11   7 -12      386.05      433.40     36.82 o 
   0   8 -12      153.39       95.73     34.63 o 
   1   8 -12       29.84       34.21     28.47 o 
   2   8 -12       48.04      104.88     29.92 o 
   3   8 -12      147.60      133.49     33.41 o 
   4   8 -12     1912.79     1989.70     71.89 o 
   5   8 -12     2945.02     2475.48     92.40 o 
   6   8 -12       84.86       53.57     24.34 o 
   7   8 -12      171.86      163.72     22.99 o 
   8   8 -12      163.33      182.87     24.28 o 
   9   8 -12      102.93      157.25     24.60 o 
  10   8 -12      245.88      154.93     68.68 o 
   0   9 -12      235.50      275.18     69.46 o 
   1   9 -12      665.92      770.24     61.04 o 
   2   9 -12     1259.82     1255.41     59.92 o 
   3   9 -12     1156.26     1264.82     62.55 o 
   4   9 -12     2734.97     2437.34    128.02 o 
   5   9 -12      329.23      228.93     29.56 o 
   6   9 -12       15.81       24.59     22.16 o 
   7   9 -12       12.52       34.38     31.75 o 
   1  10 -12      435.08      357.52     44.88 o 
   2  10 -12       22.34       82.72     38.99 o 
   3  10 -12      609.63      618.02     54.53 o 
   2   0 -11      733.58      811.92     36.71 o 
   4   0 -11     6687.21     8194.79    344.41 o 
   6   0 -11    11405.71    12833.53    552.52 o 
   8   0 -11     1289.80     1160.75     49.81 o 
  10   0 -11      580.94      608.63     96.42 o 
  12   0 -11      237.03      255.10     41.27 o 
  14   0 -11      852.62      917.74     66.36 o 
   1   1 -11    21640.28    20378.60    430.16 o 
   2   1 -11     1458.68     1714.35     44.77 o 
   3   1 -11     4288.78     4244.59    124.07 o 
   4   1 -11    12110.20    13068.93    399.40 o 
   5   1 -11     6216.61     6761.12    207.41 o 
   6   1 -11     7330.55     6830.57    213.21 o 
   7   1 -11     1324.44     1317.51     44.78 o 
   8   1 -11      314.84      344.70     21.73 o 
   9   1 -11     5398.80     5365.85    127.64 o 
  10   1 -11      699.12      575.04     27.75 o 
  11   1 -11     2324.45     1943.32     69.12 o 
  12   1 -11      777.68      744.99     38.74 o 
  13   1 -11     1721.48     1623.42     59.97 o 
  14   1 -11     1734.65     1523.37     64.35 o 
  15   1 -11      194.78      198.08     32.84 o 
   1   2 -11     2819.42     2580.05     72.26 o 
   2   2 -11      617.96      608.66     30.35 o 
   3   2 -11     1463.04     1409.97     51.20 o 
   4   2 -11      664.16      798.51     40.28 o 
   5   2 -11       78.02      156.69     25.81 o 
   6   2 -11     8270.28     9613.08    273.32 o 
   7   2 -11      401.11      517.51     20.95 o 
   8   2 -11      399.35      297.30     20.50 o 
   9   2 -11     1754.04     1583.33     43.38 o 
  10   2 -11     2559.98     2194.73     55.93 o 
  11   2 -11     2945.01     2801.83     86.52 o 
  12   2 -11      699.37      831.58     54.83 o 
  13   2 -11      319.40      293.42     31.85 o 
  14   2 -11      275.91      259.70     26.17 o 
  15   2 -11      633.13      586.04     69.21 o 
   1   3 -11     4358.40     4043.01    111.75 o 
   2   3 -11     5493.63     5533.47    162.47 o 
   3   3 -11     2657.53     2509.83     76.22 o 
   4   3 -11     5128.59     5496.44    165.88 o 
   5   3 -11    12266.27    12403.80    307.18 o 
   6   3 -11      833.45      796.21     25.11 o 
   7   3 -11     1689.83     1588.11     37.75 o 
   8   3 -11     1004.11      842.86     28.65 o 
   9   3 -11     1319.05     1326.72     52.85 o 
  10   3 -11     4440.37     4222.66    143.03 o 
  11   3 -11     2194.88     1860.03     58.91 o 
  12   3 -11      393.44      352.50     25.97 o 
  13   3 -11     1342.43     1453.69     59.42 o 
  14   3 -11      419.17      423.94     65.64 o 
  15   3 -11       24.99       68.80     23.67 o 
   1   4 -11      560.66      567.13     36.70 o 
   2   4 -11      418.99      370.89     33.39 o 
   3   4 -11     3762.91     3485.38     94.75 o 
   4   4 -11     8303.27     8321.87    206.58 o 
   5   4 -11    13055.38    12210.98    244.82 o 
   6   4 -11     2195.34     2172.36     73.57 o 
   7   4 -11      624.04      640.89     32.85 o 
   8   4 -11     4813.20     3988.99     85.15 o 
   9   4 -11     2793.67     2331.63     70.72 o 
  10   4 -11     5955.04     5637.31    156.42 o 
  11   4 -11        7.29       35.59     24.07 o 
  12   4 -11     2315.94     2012.65     66.60 o 
  13   4 -11      842.58      687.34     37.66 o 
  14   4 -11      198.47      233.40     24.20 o 
   1   5 -11     5347.46     4430.27     99.06 o 
   2   5 -11      885.96     1051.62     34.48 o 
   3   5 -11     1179.43     1083.78     31.44 o 
   4   5 -11     1607.75     1439.17     67.39 o 
   5   5 -11      789.67      746.54     29.03 o 
   6   5 -11     7598.34     6176.65    143.47 o 
   7   5 -11      825.47      828.02     46.97 o 
   8   5 -11     1094.48      878.02     36.17 o 
   9   5 -11      456.76      421.60     32.74 o 
  10   5 -11      140.76      150.34     25.69 o 
  11   5 -11      132.11      167.59     24.66 o 
  12   5 -11     2604.69     2413.73     81.38 o 
  13   5 -11      146.06      206.79     24.68 o 
   1   6 -11     1746.44     1658.45     50.41 o 
   2   6 -11      197.04      181.58     21.60 o 
   3   6 -11      846.52      729.47     30.05 o 
   4   6 -11     2614.99     2355.84     65.28 o 
   5   6 -11      474.87      442.61     27.26 o 
   6   6 -11      240.87      379.55     27.52 o 
   7   6 -11       64.02      103.45     25.40 o 
   8   6 -11     2128.66     1979.25     64.44 o 
   9   6 -11     1233.83     1338.14     54.10 o 
  10   6 -11      977.66      795.74     38.72 o 
  11   6 -11       19.06       -3.11     24.15 o 
  12   6 -11      688.78      574.38     34.86 o 
  13   6 -11     1405.21     1158.17    137.25 o 
   1   7 -11      624.79      787.01     57.39 o 
   2   7 -11     5158.43     5067.75    128.67 o 
   3   7 -11     1051.73     1010.88     45.96 o 
   4   7 -11      247.89      212.42     28.44 o 
   5   7 -11     1123.18      994.67     47.27 o 
   6   7 -11      337.17      480.77     33.01 o 
   7   7 -11      780.86      856.89     48.93 o 
   8   7 -11      330.63      500.48     29.03 o 
   9   7 -11      628.08      623.79     35.68 o 
  10   7 -11      601.42      631.88     33.66 o 
  11   7 -11      437.20      449.42     25.76 o 
   1   8 -11      546.14      732.97     72.77 o 
   2   8 -11     1256.54     1164.54     53.12 o 
   3   8 -11     1443.20     1058.08     58.23 o 
   4   8 -11        8.75       65.27     25.90 o 
   5   8 -11      329.61      473.50     37.93 o 
   6   8 -11       58.27       57.24     22.88 o 
   7   8 -11      156.94      205.86     24.44 o 
   8   8 -11       24.82       63.93     22.40 o 
   9   8 -11     1234.49     1334.30    113.05 o 
  10   8 -11      192.84      150.01     29.26 o 
   1   9 -11     1145.90     1084.44     47.52 o 
   2   9 -11      862.29      928.50     52.77 o 
   3   9 -11      584.11      793.61     49.79 o 
   4   9 -11      233.17      376.48     46.28 o 
   5   9 -11      165.21      129.42     28.61 o 
   6   9 -11      233.96      237.35     22.39 o 
   7   9 -11      478.52      420.71     35.81 o 
   1  10 -11      181.59      269.32     43.63 o 
   2  10 -11     1294.30      926.58     90.52 o 
   3  10 -11      674.21      622.03     63.11 o 
   4  10 -11      143.10      154.50     34.62 o 
   0   0 -10     5898.20     5751.59    248.86 o 
   2   0 -10    39953.83    44930.88   1306.92 o 
   4   0 -10    50546.66    57306.64   2386.99 o 
   6   0 -10     9841.49    11179.38    464.11 o 
   8   0 -10     1854.19     1802.73     66.21 o 
  10   0 -10     1909.75     1422.09    109.61 o 
  12   0 -10     1586.92     1645.80     93.06 o 
  14   0 -10     5409.87     4693.01    216.06 o 
  16   0 -10     1994.08     1308.94    130.88 o 
   0   1 -10      435.78      312.94     26.22 o 
   1   1 -10    15924.13    14808.41    315.81 o 
   2   1 -10     5635.22     5913.53    129.31 o 
   3   1 -10     6355.87     5504.84    151.26 o 
   4   1 -10     3562.32     3782.56    123.77 o 
   5   1 -10     5163.64     4875.03    140.16 o 
   6   1 -10     3173.73     3279.08    108.57 o 
   7   1 -10     2902.93     2701.82     92.72 o 
   8   1 -10      353.71      403.79     20.35 o 
   9   1 -10      286.60      309.82     20.78 o 
  10   1 -10     1405.40     1336.68     42.39 o 
  11   1 -10     1425.57     1567.53     60.82 o 
  12   1 -10     2362.95     2271.32     85.64 o 
  13   1 -10      791.83      638.92     39.33 o 
  14   1 -10       71.81      130.79     49.23 o 
  15   1 -10      662.79      490.21     42.77 o 
  16   1 -10      179.00      131.24     70.97 o 
   0   2 -10    45108.39    50348.76   1646.83 o 
   1   2 -10      559.02      658.51     26.08 o 
   2   2 -10    23372.17    24476.38    628.70 o 
   3   2 -10     4146.93     4213.29    132.85 o 
   4   2 -10    16699.46    18096.12    488.62 o 
   5   2 -10      572.63      448.89     30.05 o 
   6   2 -10     3285.91     3388.44    100.18 o 
   7   2 -10      790.46      804.96     25.72 o 
   8   2 -10     1055.76     1076.30     37.01 o 
   9   2 -10     1445.92     1338.99     36.50 o 
  10   2 -10     2291.46     1969.02     51.89 o 
  11   2 -10      804.10     1048.39     50.86 o 
  12   2 -10     1640.12     1565.06     62.22 o 
  13   2 -10      463.62      449.88     36.18 o 
  14   2 -10       99.74      119.39     28.66 o 
  15   2 -10     1097.75     1089.28     54.41 o 
   0   3 -10     8375.71     9181.21    312.85 o 
   1   3 -10     8187.93     7418.25    200.40 o 
   2   3 -10     4976.62     5153.96    149.41 o 
   3   3 -10     4653.10     4784.37    141.30 o 
   4   3 -10     1719.39     1896.16     64.85 o 
   5   3 -10     2989.10     3004.00     87.30 o 
   6   3 -10      604.43      590.00     23.75 o 
   7   3 -10      384.09      428.17     25.67 o 
   8   3 -10     2154.99     1872.92     92.44 o 
   9   3 -10     3223.59     2877.07     66.52 o 
  10   3 -10      466.63      535.92     48.05 o 
  11   3 -10      423.83      326.28     29.95 o 
  12   3 -10      495.77      498.57     30.89 o 
  13   3 -10       21.80       47.02     22.82 o 
  14   3 -10     1654.37     1366.94     66.26 o 
  15   3 -10     1843.39     1241.08     59.85 o 
   0   4 -10       28.18       60.99     34.67 o 
   1   4 -10     5587.82     5559.41    184.34 o 
   2   4 -10     8342.49     8853.78    258.48 o 
   3   4 -10     1070.08     1228.92     45.32 o 
   4   4 -10     4374.05     4360.42    116.97 o 
   5   4 -10      524.26      525.56     26.18 o 
   6   4 -10     1817.85     1719.84     40.79 o 
   7   4 -10      522.78      652.36     25.60 o 
   8   4 -10     1867.87     1672.90     63.14 o 
   9   4 -10      468.35      534.32     46.81 o 
  10   4 -10      970.11     1099.62    124.23 o 
  11   4 -10     1868.17     1800.74     62.17 o 
  12   4 -10     1200.24     1244.12     50.17 o 
  13   4 -10      320.88      295.69     24.64 o 
  14   4 -10      116.69      101.92     23.27 o 
   0   5 -10      131.42      156.17     28.15 o 
   1   5 -10     4211.24     3590.15     82.71 o 
   2   5 -10      102.24      174.76     19.22 o 
   3   5 -10     1862.68     1867.12     43.86 o 
   4   5 -10      117.81       89.38     16.86 o 
   5   5 -10       48.88       24.73     17.89 o 
   6   5 -10      350.72      395.24     23.18 o 
   7   5 -10     2418.67     2752.93     61.96 o 
   8   5 -10       73.37      116.79     23.41 o 
   9   5 -10      330.65      323.49     34.34 o 
  10   5 -10      741.15      661.38     48.25 o 
  11   5 -10      607.42      532.03     32.65 o 
  12   5 -10      884.20      983.65     57.94 o 
  13   5 -10     1449.53     1380.75     48.11 o 
  14   5 -10      105.96      153.49     34.38 o 
   0   6 -10     7749.72     6969.03    217.69 o 
   1   6 -10      634.96      614.82     27.23 o 
   2   6 -10       19.21       31.76     19.39 o 
   3   6 -10      147.94      200.51     21.31 o 
   4   6 -10     3905.58     3899.62     99.73 o 
   5   6 -10     2533.92     2316.92     58.54 o 
   6   6 -10     1250.31     1147.95     51.95 o 
   7   6 -10      105.08       40.98     22.92 o 
   8   6 -10     2488.73     2218.67     69.37 o 
   9   6 -10      185.07      187.01     26.46 o 
  10   6 -10      681.02      534.05     33.49 o 
  11   6 -10      367.72      269.44     28.18 o 
  12   6 -10      460.10      413.09     30.65 o 
  13   6 -10     1075.22     1272.08     55.30 o 
   0   7 -10      695.31      625.66     44.62 o 
   1   7 -10     3262.96     2828.16     99.60 o 
   2   7 -10     5027.87     5151.83    126.68 o 
   3   7 -10      438.61      641.67     64.25 o 
   4   7 -10      260.67      477.99     49.99 o 
   5   7 -10      290.66      585.01     84.01 o 
   6   7 -10      198.70      297.11     29.71 o 
   7   7 -10     1423.31     1485.04     58.86 o 
   8   7 -10     2004.91     1843.33     71.67 o 
   9   7 -10      700.04      720.93     38.58 o 
  10   7 -10       62.77      180.98     39.40 o 
  11   7 -10      137.39       88.87     18.62 o 
  12   7 -10      938.07      930.52    119.63 o 
   0   8 -10        5.52       24.67     36.89 o 
   1   8 -10     2666.99     2938.41    109.46 o 
   2   8 -10      887.24     1265.25     55.04 o 
   3   8 -10     1030.08     1041.92     51.28 o 
   4   8 -10       10.09        5.24     25.62 o 
   5   8 -10     1009.60     1268.92     54.66 o 
   6   8 -10       67.72      138.45     23.17 o 
   7   8 -10      197.71      214.48     31.39 o 
   8   8 -10       11.26       59.08     21.77 o 
   9   8 -10     3130.48     3300.10    140.15 o 
  10   8 -10       35.95      129.77     38.19 o 
   0   9 -10       16.80       62.82     35.26 o 
   1   9 -10     1212.59     1227.73     52.10 o 
   2   9 -10      289.22      332.09     33.52 o 
   3   9 -10     1061.53     1020.56     55.88 o 
   4   9 -10      524.34      639.07     44.58 o 
   5   9 -10       46.40       48.42     27.84 o 
   6   9 -10     1182.06      834.89     40.71 o 
   7   9 -10      105.51       82.25     19.99 o 
   0  10 -10      424.76      367.85     79.83 o 
   1  10 -10      294.13      337.90     40.01 o 
   2  10 -10      119.84      277.72     38.29 o 
   3  10 -10      620.80      547.25     64.59 o 
   4  10 -10      274.36      266.63     22.80 o 
   5  10 -10      517.78      459.65     34.56 o 
   2   0  -9     2734.60     2942.41     92.78 o 
   4   0  -9     3816.57     3512.03    157.93 o 
   6   0  -9     4972.00     5422.70    242.40 o 
   8   0  -9    16769.52    16910.43    546.36 o 
  10   0  -9    15234.66    14630.25    983.46 o 
  12   0  -9     8923.45     8113.57    361.61 o 
  14   0  -9     3233.87     3161.53    152.15 o 
  16   0  -9     1657.70     1422.66    141.22 o 
   1   1  -9     2562.01     2398.60     60.03 o 
   2   1  -9    18640.86    19269.81    427.00 o 
   3   1  -9     5077.74     4137.84     99.25 o 
   4   1  -9      301.75      232.52     24.58 o 
   5   1  -9     3993.71     4253.08    121.80 o 
   6   1  -9     1214.38     1522.84     52.52 o 
   7   1  -9      243.75      323.71     25.65 o 
   8   1  -9      657.64      799.65     29.49 o 
   9   1  -9      119.00      122.75     18.59 o 
  10   1  -9     1532.61     1479.44     49.64 o 
  11   1  -9     2851.95     3012.19    112.80 o 
  12   1  -9     1988.85     2218.96     76.76 o 
  13   1  -9     1594.14     1272.72     56.01 o 
  14   1  -9     1921.92     1643.63     64.96 o 
  15   1  -9       71.90      123.08     32.50 o 
  16   1  -9      299.93      151.13     56.47 o 
   1   2  -9     4596.43     4221.88    101.02 o 
   2   2  -9      252.25      262.80     21.92 o 
   3   2  -9     2553.86     2248.96     70.82 o 
   4   2  -9     7417.03     8261.38    227.10 o 
   5   2  -9     9661.40    10263.80    280.36 o 
   6   2  -9     2298.44     2174.12     67.56 o 
   7   2  -9     9221.34     9811.81    267.80 o 
   8   2  -9      297.57      305.96     18.81 o 
   9   2  -9     3174.41     3182.00     76.76 o 
  10   2  -9      111.86      188.05     21.04 o 
  11   2  -9     3760.06     3464.44    103.88 o 
  12   2  -9      168.27      175.47     28.17 o 
  13   2  -9     2985.06     2804.45     99.37 o 
  14   2  -9      993.24      910.27     50.20 o 
  15   2  -9     2228.55     1931.94     82.33 o 
   1   3  -9     8626.33     8073.30    213.66 o 
   2   3  -9     6297.64     6458.65    174.52 o 
   3   3  -9     2269.58     2518.24     71.78 o 
   4   3  -9     1710.89     1762.41     61.78 o 
   5   3  -9     1157.45     1272.93     48.44 o 
   6   3  -9     2836.80     2889.36     73.29 o 
   7   3  -9      192.91      249.60     19.45 o 
   8   3  -9     1050.28      834.96     31.07 o 
   9   3  -9     1221.86     1384.86     39.60 o 
  10   3  -9      738.05      628.50     45.93 o 
  11   3  -9     1882.50     1727.01     61.71 o 
  12   3  -9      365.35      373.98     31.72 o 
  13   3  -9      414.70      362.60     30.76 o 
  14   3  -9     1613.48     1381.75     69.53 o 
  15   3  -9      104.44      136.27     31.81 o 
   1   4  -9    16158.82    16262.51    489.28 o 
   2   4  -9    10827.42    11987.85    300.16 o 
   3   4  -9     2953.47     3263.90     96.83 o 
   4   4  -9    11618.74    11819.54    346.78 o 
   5   4  -9       91.97      157.24     20.95 o 
   6   4  -9      168.58      247.84     17.84 o 
   7   4  -9      678.77      582.75     23.60 o 
   8   4  -9     1792.60     1654.64     41.37 o 
   9   4  -9     1555.88     1551.16     44.66 o 
  10   4  -9      772.12      960.19     50.39 o 
  11   4  -9     1084.33     1010.61     44.10 o 
  12   4  -9      902.26      751.76     38.03 o 
  13   4  -9      165.74      147.43     27.08 o 
  14   4  -9      756.23      709.06     37.31 o 
  15   4  -9      172.27      158.94     52.30 o 
   1   5  -9      497.02      597.23     28.29 o 
   2   5  -9    11768.05    11396.05    244.94 o 
   3   5  -9     2161.93     2023.75     46.84 o 
   4   5  -9     2422.15     2446.70     64.68 o 
   5   5  -9      547.82      488.25     22.41 o 
   6   5  -9       29.35       37.35     17.45 o 
   7   5  -9      460.53      724.38     42.92 o 
   8   5  -9       95.36      110.25     22.17 o 
   9   5  -9     1440.03     1613.63     60.80 o 
  10   5  -9      480.73      637.33     49.12 o 
  11   5  -9      608.71      845.28     58.97 o 
  12   5  -9       68.65      222.69     45.33 o 
  13   5  -9     1167.45     1268.97     51.94 o 
  14   5  -9       71.60       95.75     26.59 o 
   1   6  -9      865.61      733.31     28.13 o 
   2   6  -9     1178.19     1082.33     34.24 o 
   3   6  -9     1105.74     1097.83     32.64 o 
   4   6  -9      282.93      322.18     24.04 o 
   5   6  -9     3911.87     3566.27     83.76 o 
   6   6  -9     3269.11     3565.06     99.40 o 
   7   6  -9       80.27       49.94     22.56 o 
   8   6  -9      200.26      191.39     35.41 o 
   9   6  -9       78.48      129.41     25.73 o 
  10   6  -9       34.20       73.95     27.79 o 
  11   6  -9       56.10      124.06     32.89 o 
  12   6  -9      361.55      267.02     27.22 o 
  13   6  -9      842.66      859.39     39.26 o 
   1   7  -9     1606.11     1383.67     56.00 o 
   2   7  -9     5136.74     4864.29    145.44 o 
   3   7  -9     2992.50     2996.40     80.82 o 
   4   7  -9     5196.45     5325.41    182.37 o 
   5   7  -9     5712.27     5599.98    160.01 o 
   6   7  -9      539.65      733.36     39.56 o 
   7   7  -9     4130.11     3477.87     98.96 o 
   8   7  -9     1742.87     1823.12     58.04 o 
   9   7  -9      965.81      848.05     41.54 o 
  10   7  -9     1404.16     1296.13     49.93 o 
  11   7  -9      494.20      416.08     26.49 o 
  12   7  -9     2149.23     1954.16     88.92 o 
   1   8  -9     5288.96     5126.86    157.30 o 
   2   8  -9     2342.40     2367.46     84.71 o 
   3   8  -9     1039.47     1355.25     56.20 o 
   4   8  -9      107.62       50.03     25.92 o 
   5   8  -9     2703.18     2650.82     82.04 o 
   6   8  -9     1157.64      857.25     37.73 o 
   7   8  -9     2054.08     1878.76     61.31 o 
   8   8  -9      278.07      346.88     27.34 o 
   9   8  -9     3439.54     2950.49    105.65 o 
  10   8  -9      419.45      618.18     44.71 o 
   1   9  -9      701.36      836.29     44.48 o 
   2   9  -9      529.89      630.57     51.08 o 
   3   9  -9      784.42      852.93     48.22 o 
   4   9  -9     1177.35     1106.78     50.15 o 
   5   9  -9      418.88      303.12     26.18 o 
   6   9  -9      461.21      395.08     27.74 o 
   7   9  -9        7.99       74.90     19.68 o 
   8   9  -9     1826.15     1698.92     89.07 o 
   1  10  -9     1473.70     1434.60     81.04 o 
   2  10  -9      668.06      535.57     42.73 o 
   3  10  -9       92.56       86.86     20.63 o 
   4  10  -9      394.19      491.40     29.10 o 
   5  10  -9      373.12      332.50     24.32 o 
   0   0  -8     4277.27     4195.98    179.27 o 
   2   0  -8    23471.32    24573.35    719.68 o 
   4   0  -8      998.14     1298.46     69.77 o 
   6   0  -8      903.78      995.83     61.71 o 
   8   0  -8     6071.58     5359.24    177.58 o 
  10   0  -8     1450.69     2517.54    134.16 o 
  12   0  -8     7256.06     7510.58    300.14 o 
  14   0  -8     1486.25     1480.83     95.42 o 
  16   0  -8     2725.44     2415.51    198.40 o 
   0   1  -8   149457.28   155989.47   5037.76 o 
   1   1  -8    16742.87    14576.20    339.28 o 
   2   1  -8    14867.09    15219.12    354.91 o 
   3   1  -8    10086.29     9256.87    219.06 o 
   4   1  -8      730.23      842.00     36.49 o 
   5   1  -8     2274.49     2317.71     71.94 o 
   6   1  -8     2499.79     2434.39     78.88 o 
   7   1  -8      858.73      882.99     38.69 o 
   8   1  -8     2506.12     2680.76     68.33 o 
   9   1  -8      420.30      425.49     23.72 o 
  10   1  -8     4956.09     4614.29    123.08 o 
  11   1  -8     4179.16     4182.03    121.39 o 
  12   1  -8     1322.74     1354.32     63.43 o 
  13   1  -8      435.16      528.95     45.45 o 
  14   1  -8      215.72      230.37     34.15 o 
  15   1  -8     1525.09     1363.20     70.94 o 
  16   1  -8       52.36       85.91     52.47 o 
   0   2  -8      242.54      220.59     25.99 o 
   1   2  -8     4425.18     4077.01    105.37 o 
   2   2  -8     1132.63     1141.88     37.11 o 
   3   2  -8     1890.28     1746.90     56.41 o 
   4   2  -8     3234.59     3402.67    102.22 o 
   5   2  -8     5717.88     6394.10    175.34 o 
   6   2  -8     1819.80     1790.45     56.89 o 
   7   2  -8     3243.03     3300.29    111.90 o 
   8   2  -8     3915.55     4436.42     98.75 o 
   9   2  -8     5739.56     5549.00    118.03 o 
  10   2  -8     1070.07      963.27     48.13 o 
  11   2  -8      941.55     1271.45     67.08 o 
  12   2  -8      174.74      279.91     27.83 o 
  13   2  -8      438.49      623.62     54.14 o 
  14   2  -8      243.21      465.94     52.13 o 
  15   2  -8      938.86     1171.57     53.39 o 
  16   2  -8      311.30      368.89     80.17 o 
   0   3  -8     2823.07     2813.75    101.65 o 
   1   3  -8     5238.49     4867.57    131.61 o 
   2   3  -8    17337.31    19872.54    495.24 o 
   3   3  -8      136.30      175.54     21.87 o 
   4   3  -8    24991.14    27782.45    786.57 o 
   5   3  -8     6848.33     7340.65    222.53 o 
   6   3  -8     1531.09     1713.00     54.24 o 
   7   3  -8     1016.97     1013.03     28.93 o 
   8   3  -8      121.41      121.08     18.70 o 
   9   3  -8       38.53       97.12     19.08 o 
  10   3  -8     1459.64     1414.07     45.52 o 
  11   3  -8      163.28      296.12     47.86 o 
  12   3  -8       23.11       51.24     26.29 o 
  13   3  -8       63.64       70.55     27.57 o 
  14   3  -8       29.46      161.80     34.89 o 
  15   3  -8       44.17       21.66     24.73 o 
   0   4  -8      166.62      512.11     41.33 o 
   1   4  -8     9812.93     9748.73    291.97 o 
   2   4  -8     7284.30     7452.59    223.78 o 
   3   4  -8     2060.35     1971.88     68.00 o 
   4   4  -8     3600.41     3865.44    131.40 o 
   5   4  -8     2621.75     2265.88     57.83 o 
   6   4  -8      649.02      569.27     22.03 o 
   7   4  -8     1210.10     1351.12     34.66 o 
   8   4  -8     1301.05     1451.69     39.78 o 
   9   4  -8       18.82       80.81     21.85 o 
  10   4  -8     1724.78     2119.58     69.74 o 
  11   4  -8      433.47      567.46     33.68 o 
  12   4  -8       68.63      161.50     29.10 o 
  13   4  -8       18.91       20.59     25.88 o 
  14   4  -8     1211.06      979.92     44.85 o 
  15   4  -8      168.25      142.41     26.39 o 
   0   5  -8     7167.72     7016.29    398.03 o 
   1   5  -8      415.83      409.21     29.95 o 
   2   5  -8     4815.98     4573.27    128.61 o 
   3   5  -8     1631.21     1681.07     43.93 o 
   4   5  -8     2205.49     1866.77     61.58 o 
   5   5  -8      571.21      811.93     28.03 o 
   6   5  -8      296.81      266.32     18.53 o 
   7   5  -8      232.81      347.40     23.06 o 
   8   5  -8      226.50      201.33     20.92 o 
   9   5  -8      765.72      694.35     47.19 o 
  10   5  -8      322.67      275.03     27.24 o 
  11   5  -8      879.18      899.13     39.60 o 
  12   5  -8     1525.02     1354.03     57.66 o 
  13   5  -8      898.25     1037.34     46.00 o 
  14   5  -8      516.58      604.03     51.71 o 
   0   6  -8      124.28      148.72     29.05 o 
   1   6  -8     1527.68     1476.99     41.73 o 
   2   6  -8     1377.51     1235.65     45.22 o 
   3   6  -8     3930.97     3352.09     71.48 o 
   4   6  -8      804.95      695.94     28.28 o 
   5   6  -8      635.21      787.29     57.52 o 
   6   6  -8     9332.55     8039.27    164.34 o 
   7   6  -8      125.61      191.43     24.35 o 
   8   6  -8      257.24      440.30     40.79 o 
   9   6  -8       10.31       33.17     27.54 o 
  10   6  -8       40.83       33.76     26.97 o 
  11   6  -8      776.83      933.18     46.73 o 
  12   6  -8      171.66      177.74     25.14 o 
  13   6  -8      275.40      155.85     21.10 o 
   0   7  -8      774.80      574.42     55.73 o 
   1   7  -8       20.12       84.34     23.02 o 
   2   7  -8     1599.67     1886.08     56.65 o 
   3   7  -8     2590.38     2635.55     69.86 o 
   4   7  -8      351.45      401.15     32.08 o 
   5   7  -8     2730.93     3020.67     96.83 o 
   6   7  -8     1131.85     1173.63     48.17 o 
   7   7  -8      390.78      618.68     72.09 o 
   8   7  -8     1561.58     1531.14     53.82 o 
   9   7  -8      502.66      704.99     38.34 o 
  10   7  -8      964.76     1246.41     50.10 o 
  11   7  -8       76.45      115.94     24.17 o 
  12   7  -8      800.23      822.64     43.64 o 
   0   8  -8     4637.82     4385.60    188.16 o 
   1   8  -8     2317.00     2356.64     83.12 o 
   2   8  -8     1013.71     1136.91     61.46 o 
   3   8  -8     2365.10     2492.14     79.42 o 
   4   8  -8      136.55      160.58     27.17 o 
   5   8  -8     1821.08     2031.96     63.53 o 
   6   8  -8      189.71      212.66     24.03 o 
   7   8  -8     1094.80     1367.93     50.46 o 
   8   8  -8     1645.60     1407.90     52.52 o 
   9   8  -8      131.55      226.64     29.53 o 
  10   8  -8       26.58      121.70     20.39 o 
   0   9  -8      275.37      266.84     42.14 o 
   1   9  -8     1075.96     1234.49     54.19 o 
   2   9  -8     1442.38     1393.45     57.95 o 
   3   9  -8      792.39      603.50     42.81 o 
   4   9  -8     1103.23     1272.81     61.68 o 
   5   9  -8      139.50      249.84     28.68 o 
   6   9  -8      587.46      865.30     42.89 o 
   7   9  -8      928.33      706.93     35.85 o 
   8   9  -8      315.35      251.55     20.85 o 
   0  10  -8       59.93       26.37     44.36 o 
   1  10  -8     1837.67     1657.69     88.97 o 
   2  10  -8      847.92      993.58     46.01 o 
   3  10  -8        5.30       23.60     19.75 o 
   4  10  -8      979.59     1016.98     47.38 o 
   5  10  -8      189.78      310.63     26.03 o 
   2   0  -7    14463.38    15708.86    465.67 o 
   4   0  -7      955.55     1131.96     66.57 o 
   6   0  -7    16060.71    19914.61    744.18 o 
   8   0  -7    20132.02    19385.78    764.74 o 
  10   0  -7     3946.43     4371.89    210.23 o 
  12   0  -7     8284.30     8323.24    323.83 o 
  14   0  -7     2480.94     2314.33    120.16 o 
  16   0  -7     1463.63     1156.46    145.17 o 
   1   1  -7    26734.63    23147.82    531.20 o 
   2   1  -7     5190.73     5018.12    119.95 o 
   3   1  -7    12796.48    12536.79    306.44 o 
   4   1  -7     2758.45     2617.27     70.37 o 
   5   1  -7    10225.82    10394.38    280.87 o 
   6   1  -7     7943.91     9878.59    278.15 o 
   7   1  -7    13132.87    14533.39    443.02 o 
   8   1  -7     1219.50     1386.47     44.22 o 
   9   1  -7     6098.71     6225.94    141.46 o 
  10   1  -7     3126.71     2821.95     86.22 o 
  11   1  -7      530.89      648.50     34.19 o 
  12   1  -7      260.32      310.51     40.73 o 
  13   1  -7      446.93      555.13     41.94 o 
  14   1  -7       36.48       48.40     30.17 o 
  15   1  -7      271.99      369.08     79.06 o 
  16   1  -7      196.30      200.81     37.17 o 
   1   2  -7      213.53      345.41     18.88 o 
   2   2  -7    20106.19    22321.56    548.21 o 
   3   2  -7      112.04      238.41     19.31 o 
   4   2  -7     8613.06     9322.78    249.40 o 
   5   2  -7      539.18      609.58     28.57 o 
   6   2  -7     9791.45    10225.12    279.56 o 
   7   2  -7     1765.19     1560.47     62.50 o 
   8   2  -7       98.74      386.43     61.48 o 
   9   2  -7     4732.60     4548.70     96.76 o 
  10   2  -7      941.15      827.68     43.26 o 
  11   2  -7    11722.77    11382.00    339.24 o 
  12   2  -7     1910.05     1870.79     63.52 o 
  13   2  -7     4788.11     3957.35    126.11 o 
  14   2  -7     1693.08     1527.00     65.75 o 
  15   2  -7     2740.87     2167.70     84.27 o 
  16   2  -7      527.67      459.18     43.88 o 
   1   3  -7     7578.28     7097.82    179.89 o 
   2   3  -7     9805.29    11276.20    298.96 o 
   3   3  -7      429.52      372.35     25.61 o 
   4   3  -7      683.84      559.06     34.12 o 
   5   3  -7     4613.54     4833.01    134.21 o 
   6   3  -7     1595.96     1705.54     56.62 o 
   7   3  -7     5402.24     5376.41    113.80 o 
   8   3  -7     2143.67     1888.87     51.49 o 
   9   3  -7      465.55      534.52     24.89 o 
  10   3  -7     1848.61     1956.14     56.89 o 
  11   3  -7     3279.10     3306.26    100.12 o 
  12   3  -7      561.95      455.66     35.11 o 
  13   3  -7      210.63      205.18     29.83 o 
  14   3  -7      358.15      413.16     36.20 o 
  15   3  -7      369.50      284.45     34.72 o 
   1   4  -7     4100.27     4017.00    109.47 o 
   2   4  -7     9495.77     9930.56    257.42 o 
   3   4  -7     3097.55     3377.67     96.58 o 
   4   4  -7       90.02      129.07     23.83 o 
   5   4  -7     6833.00     6655.32    188.79 o 
   6   4  -7      867.06      789.62     26.34 o 
   7   4  -7     5364.08     5355.86    109.01 o 
   8   4  -7     2430.56     2318.39     57.93 o 
   9   4  -7      430.75      642.70     58.81 o 
  10   4  -7     7022.61     6654.59    193.98 o 
  11   4  -7      806.09      787.35     46.01 o 
  12   4  -7      311.18      359.70     32.72 o 
  13   4  -7      251.72      221.56     28.77 o 
  14   4  -7      335.66      386.37     30.45 o 
  15   4  -7       73.52       94.02     24.31 o 
   1   5  -7     4136.43     3865.93    127.60 o 
   2   5  -7      157.11      225.75     29.24 o 
   3   5  -7     4796.76     4957.15    115.22 o 
   4   5  -7      142.29       98.45     17.95 o 
   5   5  -7      858.49      962.25     30.79 o 
   6   5  -7     3199.95     3553.45     74.57 o 
   7   5  -7      494.52      473.82     23.38 o 
   8   5  -7     2008.43     2130.40     73.49 o 
   9   5  -7     3653.53     3413.55    100.70 o 
  10   5  -7       51.56      359.77     57.61 o 
  11   5  -7      121.10      171.84     32.38 o 
  12   5  -7      354.24      566.39     38.09 o 
  13   5  -7     1096.36     1387.48     73.79 o 
  14   5  -7     1430.13     1227.47     51.39 o 
   1   6  -7      841.37      874.76     31.41 o 
   2   6  -7     1885.49     1733.90     44.01 o 
   3   6  -7     1006.84     1088.15     33.49 o 
   4   6  -7     1390.62     1003.40     35.47 o 
   5   6  -7     2644.06     2639.82     76.89 o 
   6   6  -7     6747.54     5815.09    122.74 o 
   7   6  -7      548.51      768.68     53.92 o 
   8   6  -7     2670.59     2507.80     80.20 o 
   9   6  -7      676.34      497.49     36.21 o 
  10   6  -7       37.11       59.97     26.95 o 
  11   6  -7     1134.54     1308.64     55.00 o 
  12   6  -7      229.94      181.91     25.25 o 
  13   6  -7       34.06       53.24     34.45 o 
   1   7  -7      932.48      832.43     35.62 o 
   2   7  -7     1821.72     1903.85    125.12 o 
   3   7  -7      871.17     1016.42     38.33 o 
   4   7  -7      327.01      295.96     41.19 o 
   5   7  -7     4074.79     3726.54    108.14 o 
   6   7  -7      531.37      725.07     37.30 o 
   7   7  -7      182.52      146.30     23.48 o 
   8   7  -7      381.92      375.45     27.78 o 
   9   7  -7      323.87      448.78     45.21 o 
  10   7  -7     1589.30     1724.03     60.70 o 
  11   7  -7      375.82      281.22     26.69 o 
  12   7  -7       42.32      181.40     26.83 o 
   1   8  -7       27.07      216.49     27.60 o 
   2   8  -7      407.10      428.90     39.79 o 
   3   8  -7     2738.80     2452.49     80.71 o 
   4   8  -7      127.40      107.50     26.56 o 
   5   8  -7      878.34      804.33     38.45 o 
   6   8  -7      847.86      887.91     37.75 o 
   7   8  -7     1024.77     1096.38     43.45 o 
   8   8  -7      405.92      330.70     27.63 o 
   9   8  -7      448.14      638.26     35.93 o 
  10   8  -7      222.77      188.60     21.99 o 
  11   8  -7       21.59       29.29     64.86 o 
   1   9  -7     1216.29     1276.46     58.75 o 
   2   9  -7      184.39      317.04     31.21 o 
   3   9  -7      342.26      317.12     34.65 o 
   4   9  -7       64.37      155.58     30.73 o 
   5   9  -7     1210.39     1144.43     46.79 o 
   6   9  -7     2056.53     1959.48     70.10 o 
   7   9  -7      390.56      331.19     23.82 o 
   8   9  -7       87.36      283.02     31.40 o 
   9   9  -7      932.18      899.56     72.35 o 
   1  10  -7      301.97      540.95     48.85 o 
   2  10  -7     1008.45     1268.23     84.15 o 
   3  10  -7       53.97       71.97     20.75 o 
   4  10  -7      332.61      589.54     29.97 o 
   5  10  -7     1052.75      793.46     36.34 o 
   6  10  -7       20.83      138.72     50.61 o 
   0   0  -6    19060.74    20104.82    841.38 o 
   2   0  -6    37475.41    41466.91   1351.12 o 
   4   0  -6    34469.65    39711.53   1456.13 o 
   6   0  -6      483.68      549.12     37.80 o 
   8   0  -6     3903.02     4106.05    228.99 o 
  10   0  -6     2264.15     2828.19    121.14 o 
  12   0  -6     5391.54     6046.22    285.12 o 
  14   0  -6     1464.69     1476.93    211.29 o 
  16   0  -6     1514.65     1346.95    157.61 o 
   0   1  -6    23127.05    24978.26    809.69 o 
   1   1  -6     5450.14     4634.95    103.65 o 
   2   1  -6    21334.07    22870.83    555.00 o 
   3   1  -6    11987.32    11076.23    269.53 o 
   4   1  -6    11701.88    12039.82    283.06 o 
   5   1  -6     5062.41     4836.90    130.38 o 
   6   1  -6      363.01      403.12     22.04 o 
   7   1  -6     5893.76     6330.71    198.20 o 
   8   1  -6      320.38      403.90     25.07 o 
   9   1  -6     3512.37     3623.08     91.76 o 
  10   1  -6     3930.52     3470.88     91.43 o 
  11   1  -6     1028.89     1279.85     66.84 o 
  12   1  -6      345.53      278.81     31.36 o 
  13   1  -6     1275.26     1259.47     55.27 o 
  14   1  -6      417.40      454.93     38.62 o 
  15   1  -6       71.13      103.86     30.74 o 
  16   1  -6     1086.91      953.26     59.94 o 
   0   2  -6   119930.73   129270.79   4258.03 o 
   1   2  -6     1936.38     1927.31     49.57 o 
   2   2  -6      142.95       98.79     17.84 o 
   3   2  -6     2973.04     3007.76     95.70 o 
   4   2  -6     4697.93     4826.54    131.69 o 
   5   2  -6     2668.13     2418.80     67.21 o 
   6   2  -6     2454.40     2605.81     83.77 o 
   7   2  -6      808.63      973.51     44.51 o 
   8   2  -6      547.76      563.67     29.25 o 
   9   2  -6     5272.47     4814.48    106.52 o 
  10   2  -6     5502.49     5271.13    130.33 o 
  11   2  -6     1827.78     2685.40     94.64 o 
  12   2  -6     3272.08     3143.24    105.62 o 
  13   2  -6      302.25      430.46     59.74 o 
  14   2  -6      367.31      792.37    100.25 o 
  15   2  -6       39.21      170.68     55.78 o 
  16   2  -6      378.33      311.69     42.61 o 
   0   3  -6     5072.01     5109.73    178.56 o 
   1   3  -6     3141.47     3215.39     84.15 o 
   2   3  -6     4150.64     4313.80    105.34 o 
   3   3  -6     1219.65     1222.22     36.67 o 
   4   3  -6     1117.33     1281.01     42.04 o 
   5   3  -6     5862.11     6042.99    195.36 o 
   6   3  -6      778.89      786.73     34.92 o 
   7   3  -6     2245.77     2248.98     56.76 o 
   8   3  -6     1078.98     1031.98     30.32 o 
   9   3  -6     2030.18     1890.49     46.10 o 
  10   3  -6      361.01      529.71     40.02 o 
  11   3  -6     2341.69     2472.04     73.70 o 
  12   3  -6     2070.02     2025.35     66.76 o 
  13   3  -6     1063.62      803.30     67.89 o 
  14   3  -6     1225.21     1308.48     63.06 o 
  15   3  -6      750.45      755.71     44.34 o 
   0   4  -6    17824.65    19738.97    834.71 o 
   1   4  -6     1828.65     1673.97     52.53 o 
   2   4  -6     1572.79     1642.63     51.20 o 
   3   4  -6     7322.60     7316.09    203.21 o 
   4   4  -6     2613.51     2836.49     92.07 o 
   5   4  -6    15757.67    16752.67    490.64 o 
   6   4  -6     1454.11     1678.21     48.32 o 
   7   4  -6     3055.00     3070.62     78.04 o 
   8   4  -6     3600.90     3905.42     84.66 o 
   9   4  -6      344.85      462.28     26.44 o 
  10   4  -6      684.08      978.26     61.40 o 
  11   4  -6     1369.16     1210.64     56.15 o 
  12   4  -6     1167.18     1549.90     65.37 o 
  13   4  -6       19.08       46.09     26.31 o 
  14   4  -6      141.83      292.07     42.72 o 
  15   4  -6      195.74      219.05     27.10 o 
   0   5  -6    36176.17    40526.45   1752.08 o 
   1   5  -6     4448.14     4501.14    138.33 o 
   2   5  -6      667.07      673.43     35.20 o 
   3   5  -6    10342.03     9641.40    259.04 o 
   4   5  -6     1679.90     1720.49     72.66 o 
   5   5  -6      500.22      595.33     28.83 o 
   6   5  -6     6664.76     5973.67    129.10 o 
   7   5  -6     1259.71     1227.90     35.52 o 
   8   5  -6    11421.99    10452.95    221.24 o 
   9   5  -6      318.19      377.03     49.33 o 
  10   5  -6     2598.47     2994.65     96.29 o 
  11   5  -6      356.32      528.87     34.65 o 
  12   5  -6      456.27      514.28     35.97 o 
  13   5  -6     3535.67     3343.66    111.46 o 
  14   5  -6      484.12      661.35     45.84 o 
   0   6  -6     3246.98     2857.72    109.44 o 
   1   6  -6     4517.40     4262.60     93.05 o 
   2   6  -6     1484.25     1335.97     35.88 o 
   3   6  -6      602.03      752.06     24.95 o 
   4   6  -6      265.79      359.94     21.60 o 
   5   6  -6     4448.28     4277.83    135.31 o 
   6   6  -6     4231.64     3868.26     87.52 o 
   7   6  -6     2244.49     2431.93     78.68 o 
   8   6  -6     1070.08     1107.81     63.13 o 
   9   6  -6      968.61      878.50     44.48 o 
  10   6  -6      798.80     1063.15     63.71 o 
  11   6  -6      967.59     1287.53     47.89 o 
  12   6  -6       17.21       69.98     23.32 o 
  13   6  -6      325.12      363.81     35.07 o 
   0   7  -6      700.73      719.13     46.11 o 
   1   7  -6      767.13      767.43     31.74 o 
   2   7  -6     9106.37     8420.79    199.55 o 
   3   7  -6      105.34      138.84     22.52 o 
   4   7  -6     9777.84     9422.38    260.83 o 
   5   7  -6     1784.81     1752.28     66.80 o 
   6   7  -6      149.95      157.22     24.76 o 
   7   7  -6      400.33      296.93     25.94 o 
   8   7  -6      189.93      169.32     24.76 o 
   9   7  -6     1518.87     1641.03     57.73 o 
  10   7  -6      758.62     1045.59     46.86 o 
  11   7  -6       93.33       39.56     28.53 o 
  12   7  -6      517.27      576.62     41.92 o 
   0   8  -6      240.82      452.86     46.25 o 
   1   8  -6      656.37      799.24     39.19 o 
   2   8  -6       99.06      145.19     27.82 o 
   3   8  -6      455.84      454.23     31.82 o 
   4   8  -6      131.27      291.16     30.43 o 
   5   8  -6       31.81      131.77     24.68 o 
   6   8  -6      627.59      679.51     33.20 o 
   7   8  -6      567.63      670.04     35.11 o 
   8   8  -6      742.82      885.98     40.40 o 
   9   8  -6     1110.49     1107.40     47.68 o 
  10   8  -6      260.97      181.69     22.34 o 
  11   8  -6      738.03      605.90     51.03 o 
   0   9  -6     3264.13     3152.27    126.55 o 
   1   9  -6      672.69      999.23     51.98 o 
   2   9  -6      448.77      484.26     36.03 o 
   3   9  -6      795.79      656.59     44.27 o 
   4   9  -6       23.65       53.88     24.35 o 
   5   9  -6     1051.63     1155.47     45.86 o 
   6   9  -6     1689.84     1677.15     57.88 o 
   7   9  -6      456.90      681.12     46.42 o 
   8   9  -6      796.25     1063.28     72.34 o 
   9   9  -6       69.88      176.79     30.77 o 
   0  10  -6       53.73       43.01     47.78 o 
   1  10  -6      263.97      377.29     38.64 o 
   2  10  -6     2066.22     1974.99     67.49 o 
   3  10  -6       70.26      238.01     31.94 o 
   4  10  -6      578.85      674.81     33.79 o 
   5  10  -6      688.55      650.65     32.20 o 
   6  10  -6     1510.32     1353.25    111.64 o 
   2   0  -5    39920.14    44388.96   1581.88 o 
   4   0  -5     6101.18     5286.47    200.71 o 
   6   0  -5    44525.68    52866.41   1922.64 o 
   8   0  -5     2828.32     2774.85    135.74 o 
  10   0  -5    21313.12    19981.66    769.50 o 
  12   0  -5     6468.73     6586.04    316.34 o 
  14   0  -5      673.77      817.23     99.28 o 
  16   0  -5     1706.79     1515.43    164.46 o 
   1   1  -5     4366.18     3589.73     84.91 o 
   2   1  -5     1692.41     1939.47     50.74 o 
   3   1  -5     4585.17     4111.12    101.99 o 
   4   1  -5    23453.77    26442.55    585.00 o 
   5   1  -5     4168.08     4069.69    107.90 o 
   6   1  -5     1503.41     1398.05     47.16 o 
   7   1  -5     1961.12     2317.00     80.50 o 
   8   1  -5      558.76      518.38     30.90 o 
   9   1  -5      294.56      677.61     33.89 o 
  10   1  -5     1933.01     1784.24     50.19 o 
  11   1  -5     3927.30     4245.12    123.99 o 
  12   1  -5       52.97      134.75     26.69 o 
  13   1  -5      929.05      852.36     43.79 o 
  14   1  -5       59.08      127.61     30.19 o 
  15   1  -5      308.96      347.19     37.66 o 
  16   1  -5       84.89      186.47     42.41 o 
   1   2  -5      415.02      438.75     20.22 o 
   2   2  -5     5459.43     5749.56    139.62 o 
   3   2  -5     7218.59     6954.13    181.66 o 
   4   2  -5     7028.43     7447.64    175.24 o 
   5   2  -5    13322.13    14356.60    419.76 o 
   6   2  -5    26700.42    30894.21    873.43 o 
   7   2  -5     1578.37     2035.71     70.49 o 
   8   2  -5     6640.61     7256.13    173.30 o 
   9   2  -5      678.89      786.17     27.29 o 
  10   2  -5     9647.43     9331.07    211.23 o 
  11   2  -5     4538.78     4545.54    116.54 o 
  12   2  -5     2937.08     3134.68     99.89 o 
  13   2  -5      822.25      775.22     47.21 o 
  14   2  -5     2816.51     2640.47    104.61 o 
  15   2  -5     1269.89     1136.99     63.59 o 
  16   2  -5       75.18       78.46     31.12 o 
   1   3  -5      358.95      371.56     18.76 o 
   2   3  -5     5915.45     6527.21    164.03 o 
   3   3  -5     4039.84     4340.21    112.91 o 
   4   3  -5     2483.04     2762.95     79.81 o 
   5   3  -5     4972.37     4818.07    142.53 o 
   6   3  -5     5016.84     5387.45    195.76 o 
   7   3  -5       88.32      162.17     21.95 o 
   8   3  -5     2776.02     2445.94     68.94 o 
   9   3  -5     8078.60     7657.53    169.90 o 
  10   3  -5     4168.90     3863.37     91.13 o 
  11   3  -5      696.25      873.76     36.96 o 
  12   3  -5     3293.60     3957.34    110.54 o 
  13   3  -5      211.22      347.26     29.85 o 
  14   3  -5     1037.19      958.71     92.96 o 
  15   3  -5       80.59      288.39     32.10 o 
  16   3  -5       18.44      111.56     71.86 o 
   1   4  -5     1874.95     1667.99     51.26 o 
   2   4  -5     2144.55     2173.49     61.85 o 
   3   4  -5     7174.98     7440.88    207.59 o 
   4   4  -5      121.24      110.23     22.86 o 
   5   4  -5     4166.62     4334.01    142.59 o 
   6   4  -5     8691.80     9065.38    197.34 o 
   7   4  -5    10001.50     9655.23    204.01 o 
   8   4  -5     9715.59    10086.18    205.49 o 
   9   4  -5     1225.29     1468.65     67.57 o 
  10   4  -5      275.58      309.64     29.25 o 
  11   4  -5     1128.12     1213.99     50.27 o 
  12   4  -5     4123.71     4320.55    141.05 o 
  13   4  -5      107.95      160.98     40.85 o 
  14   4  -5     1355.25     1220.00     49.74 o 
  15   4  -5      327.10      397.59     35.18 o 
   1   5  -5     3239.48     3536.89    108.33 o 
   2   5  -5     1250.24     1462.18     54.25 o 
   3   5  -5     8434.37     8895.28    265.25 o 
   4   5  -5     1598.52     1824.29     74.33 o 
   5   5  -5     1791.49     1719.70     44.85 o 
   6   5  -5     7052.45     6716.58    139.04 o 
   7   5  -5     1168.35     1077.77     34.90 o 
   8   5  -5      513.65      579.19     56.13 o 
   9   5  -5      458.74      532.93     41.42 o 
  10   5  -5     6756.26     6670.65    182.01 o 
  11   5  -5     3310.10     3173.96    119.94 o 
  12   5  -5      138.57      182.14     29.39 o 
  13   5  -5      452.27      984.63     97.87 o 
  14   5  -5      814.48      879.83     43.84 o 
   1   6  -5     7722.66     7096.61    155.98 o 
   2   6  -5      382.26      650.69     26.62 o 
   3   6  -5     3742.56     3427.58     68.91 o 
   4   6  -5        6.06        7.97     17.56 o 
   5   6  -5    11268.60    10360.82    211.40 o 
   6   6  -5      303.47      479.20     27.95 o 
   7   6  -5     8490.87     7998.03    194.18 o 
   8   6  -5      570.01      881.76     39.31 o 
   9   6  -5     1238.10     1342.48     78.20 o 
  10   6  -5     4381.90     4444.71    123.38 o 
  11   6  -5     1279.17     1373.71     50.81 o 
  12   6  -5      266.02      286.45     24.59 o 
  13   6  -5      183.12      252.76     35.00 o 
   1   7  -5     1268.89     1163.22     47.80 o 
   2   7  -5      218.84      264.96     44.89 o 
   3   7  -5      460.50      499.45     25.87 o 
   4   7  -5      469.68      910.22     72.50 o 
   5   7  -5     1883.22     1704.85     60.02 o 
   6   7  -5      113.30      259.33     26.15 o 
   7   7  -5      195.49      203.72     30.12 o 
   8   7  -5      293.47      515.85     61.82 o 
   9   7  -5     1181.57     1298.39     52.76 o 
  10   7  -5      328.69      456.26     42.80 o 
  11   7  -5       59.12      161.03     54.33 o 
  12   7  -5      536.51      621.71     33.09 o 
   1   8  -5     1739.28     1757.17     60.21 o 
   2   8  -5     1291.47     1149.15     45.98 o 
   3   8  -5      360.55      361.53     30.64 o 
   4   8  -5      782.26     1014.49     49.19 o 
   5   8  -5      314.81      356.38     28.05 o 
   6   8  -5      301.28      657.72     34.61 o 
   7   8  -5       12.05       84.81     23.24 o 
   8   8  -5      462.07      717.48     71.77 o 
   9   8  -5     1037.48     1274.36     52.04 o 
  10   8  -5      358.25      217.23     23.32 o 
  11   8  -5      105.76      182.51     27.21 o 
   1   9  -5     1292.37     1224.19     57.30 o 
   2   9  -5      196.93      203.37     30.26 o 
   3   9  -5      615.15      643.67     43.40 o 
   4   9  -5      359.95      502.05     47.35 o 
   5   9  -5     1550.32     1488.62     58.99 o 
   6   9  -5      789.14      877.60     39.45 o 
   7   9  -5     1804.43     1541.98     57.38 o 
   8   9  -5     1761.04     1667.41     80.18 o 
   9   9  -5      487.73      630.07     92.61 o 
   1  10  -5      548.06      543.63     44.10 o 
   2  10  -5      171.32      518.51     42.05 o 
   3  10  -5     1146.22     1056.93     44.96 o 
   4  10  -5       79.17      375.30     77.67 o 
   5  10  -5      349.16      380.73     26.74 o 
   6  10  -5      926.31     1180.26     46.52 o 
   0   0  -4     7321.26     7875.24    328.46 o 
   2   0  -4    13206.63    14476.68    481.93 o 
   4   0  -4     1026.19      734.51     52.91 o 
   6   0  -4     7183.63     8460.78    318.33 o 
   8   0  -4     1138.09     1599.00    104.23 o 
  10   0  -4     3598.72     3797.55    131.11 o 
  12   0  -4     4360.27     4852.46    305.07 o 
  14   0  -4     2011.29     2321.27    167.48 o 
  16   0  -4      424.63      492.46    107.93 o 
   0   1  -4      908.88      913.34     36.31 o 
   1   1  -4     3605.41     2989.34     76.73 o 
   2   1  -4    14103.91    14543.07    351.95 o 
   3   1  -4     7549.13     7056.94    176.36 o 
   4   1  -4     3539.44     3384.87     79.45 o 
   5   1  -4    14899.43    15090.34    389.98 o 
   6   1  -4     1202.05     1263.00     40.50 o 
   7   1  -4     6015.84     6611.87    207.48 o 
   8   1  -4     5771.83     5889.91    204.17 o 
   9   1  -4      924.58      960.77     36.05 o 
  10   1  -4      265.11      517.22     33.09 o 
  11   1  -4    10365.38    10157.63    253.67 o 
  12   1  -4     1147.04     1375.15     68.52 o 
  13   1  -4        4.11       61.99     44.04 o 
  14   1  -4       44.25       42.39     27.07 o 
  15   1  -4      409.84      432.15     36.16 o 
  16   1  -4       34.55       93.10     29.57 o 
   0   2  -4    47806.50    52252.02   1575.74 o 
   1   2  -4     4526.62     3748.32     92.34 o 
   2   2  -4    23240.21    24086.61    595.83 o 
   3   2  -4    13780.78    12952.84    292.34 o 
   4   2  -4     8810.45     9614.98    228.51 o 
   5   2  -4     6246.18     6371.25    184.84 o 
   6   2  -4    18033.14    19968.46    635.00 o 
   7   2  -4      804.04      758.16     33.14 o 
   8   2  -4     5417.76     5545.49    149.54 o 
   9   2  -4       98.86      113.67     17.86 o 
  10   2  -4      862.16     1866.70     58.38 o 
  11   2  -4     3577.14     3472.91     90.87 o 
  12   2  -4      409.04      792.59     42.10 o 
  13   2  -4     1295.82     1430.15     60.16 o 
  14   2  -4     2948.29     2797.32    102.53 o 
  15   2  -4        6.57      133.30     35.73 o 
  16   2  -4       83.29       82.49     64.61 o 
   0   3  -4     1104.32     1125.68     42.10 o 
   1   3  -4     4433.31     4271.55    106.77 o 
   2   3  -4     2795.44     3068.56     77.33 o 
   3   3  -4    13797.80    13332.99    345.17 o 
   4   3  -4       77.23      163.52     19.28 o 
   5   3  -4     6226.94     5586.91    155.79 o 
   6   3  -4     5099.27     5554.08    175.60 o 
   7   3  -4      972.81      949.77     66.10 o 
   8   3  -4     2688.34     2572.54     61.87 o 
   9   3  -4      889.56     1195.57     41.54 o 
  10   3  -4      742.27     1032.51     48.26 o 
  11   3  -4     1267.34     1690.47     65.96 o 
  12   3  -4     9366.04     8803.30    249.44 o 
  13   3  -4      475.98      455.87     32.65 o 
  14   3  -4      770.84      770.25     39.20 o 
  15   3  -4     1797.04     1686.29     77.56 o 
  16   3  -4       51.15      136.19     75.05 o 
   0   4  -4    10620.51    11020.60    372.17 o 
   1   4  -4     1606.93     1577.49     45.82 o 
   2   4  -4     3022.28     2875.38     77.00 o 
   3   4  -4     2726.06     2587.09     73.36 o 
   4   4  -4    14747.55    16759.58    451.65 o 
   5   4  -4      428.22      597.30     46.41 o 
   6   4  -4      260.45      224.35     28.28 o 
   7   4  -4     7794.75     7263.22    149.23 o 
   8   4  -4     1832.17     2004.21     64.31 o 
   9   4  -4     2474.23     2622.40     65.24 o 
  10   4  -4      210.93      374.32     30.07 o 
  11   4  -4      103.43      261.54     29.30 o 
  12   4  -4     3132.33     3202.53    119.27 o 
  13   4  -4     1616.86     1713.12     62.93 o 
  14   4  -4       31.25      364.74     55.93 o 
  15   4  -4      725.07      681.72     43.58 o 
   0   5  -4      380.39      544.58     48.12 o 
   1   5  -4     6760.00     6607.76    200.43 o 
   2   5  -4      953.16      896.49     36.46 o 
   3   5  -4     3059.76     2914.58     85.40 o 
   4   5  -4    16879.64    17167.07    530.13 o 
   5   5  -4      167.47      268.25     30.24 o 
   6   5  -4     1185.65     1538.78     51.34 o 
   7   5  -4      208.95      229.41     21.89 o 
   8   5  -4      373.22      390.32     23.01 o 
   9   5  -4     4595.71     3669.21    101.25 o 
  10   5  -4     2682.41     3502.24    205.18 o 
  11   5  -4      686.09      986.82     67.02 o 
  12   5  -4      195.20      246.61     29.65 o 
  13   5  -4      709.71      576.35     49.83 o 
  14   5  -4      795.73      796.99     40.30 o 
   0   6  -4       83.09      188.35     23.61 o 
   1   6  -4     3318.64     3258.58     71.77 o 
   2   6  -4     4770.67     4585.56    119.05 o 
   3   6  -4     3612.21     3197.31     71.28 o 
   4   6  -4      537.73      629.22     25.32 o 
   5   6  -4     1235.94     1025.35     43.11 o 
   6   6  -4     1088.10     1128.37     38.20 o 
   7   6  -4     1009.13     1098.70    118.05 o 
   8   6  -4     1375.26     1393.75     49.42 o 
   9   6  -4     7465.71     6750.68    185.85 o 
  10   6  -4     1139.35     1495.72    114.35 o 
  11   6  -4      836.00      963.42     41.50 o 
  12   6  -4      535.68      572.76     40.09 o 
  13   6  -4     1002.83      723.36     64.63 o 
  14   6  -4      376.75      400.51     80.14 o 
   0   7  -4      447.43      566.52     59.25 o 
   1   7  -4     2871.09     2634.16     76.02 o 
   2   7  -4     5046.32     4840.97    105.75 o 
   3   7  -4       70.38      100.45     21.03 o 
   4   7  -4      684.57      809.51     32.73 o 
   5   7  -4     1976.67     1493.04     50.22 o 
   6   7  -4     1058.99     1130.52     42.52 o 
   7   7  -4      939.46     1015.45     39.88 o 
   8   7  -4     2132.25     2346.99     72.34 o 
   9   7  -4      308.87      528.54     59.01 o 
  10   7  -4      912.26      912.91     44.50 o 
  11   7  -4     1489.72     1273.48     50.63 o 
  12   7  -4      255.54      380.41     53.43 o 
   0   8  -4     2267.88     2184.75    107.35 o 
   1   8  -4     1667.67     1959.13     66.05 o 
   2   8  -4      497.87      914.14     57.89 o 
   3   8  -4      469.28      842.01     40.56 o 
   4   8  -4     1804.06     1815.41     81.00 o 
   5   8  -4      226.06      402.07     29.95 o 
   6   8  -4      285.80      482.84     80.12 o 
   7   8  -4      360.82      352.34     27.56 o 
   8   8  -4     2786.25     2560.32     98.35 o 
   9   8  -4      257.76      373.43     40.06 o 
  10   8  -4       76.46      147.72     23.52 o 
  11   8  -4     1101.10     1034.97     72.49 o 
   0   9  -4       25.46       70.19     31.76 o 
   1   9  -4      549.84      695.32     44.38 o 
   2   9  -4      245.69      612.91     69.43 o 
   3   9  -4      637.40      603.10     43.18 o 
   4   9  -4     1370.86     1559.34     60.19 o 
   5   9  -4      506.50      613.42     40.36 o 
   6   9  -4      794.71      820.28     37.41 o 
   7   9  -4      406.78      573.25     37.32 o 
   8   9  -4      367.28      771.29     62.70 o 
   9   9  -4       72.92      106.14     22.54 o 
   0  10  -4       36.62       44.97     63.42 o 
   1  10  -4      233.76      311.35     38.29 o 
   2  10  -4      454.23      546.10     31.82 o 
   3  10  -4     1577.14     1467.82     56.51 o 
   4  10  -4     1126.53     1229.99     59.60 o 
   5  10  -4      290.26      418.13     27.50 o 
   6  10  -4     1592.48     1140.51     46.91 o 
   0  11  -4     1868.87     1367.30    142.84 o 
   2   0  -3     3506.27     3174.84    104.43 o 
   4   0  -3    25280.37    26590.51    935.92 o 
   6   0  -3     9895.98    10780.81    457.36 o 
   8   0  -3      500.12      412.94     38.50 o 
  10   0  -3     1754.24     1600.58     85.44 o 
  12   0  -3       92.04      779.82     75.66 o 
  14   0  -3     4158.20     3881.81    197.48 o 
  16   0  -3      755.65     1114.83    140.70 o 
   1   1  -3     4439.58     3441.38     96.16 o 
   2   1  -3     1862.87     1911.84     48.30 o 
   3   1  -3     3149.90     3076.09     76.75 o 
   4   1  -3     9604.04     9896.04    234.22 o 
   5   1  -3     8277.13     8197.39    245.33 o 
   6   1  -3    16411.80    18034.97    515.61 o 
   7   1  -3     9853.87    11082.14    342.64 o 
   8   1  -3     4386.95     4954.35    177.44 o 
   9   1  -3      591.36      640.86     35.19 o 
  10   1  -3     1872.43     1307.75     50.72 o 
  11   1  -3        8.10      246.86     36.06 o 
  12   1  -3     4805.87     4565.52    121.99 o 
  13   1  -3      788.26      712.15     43.57 o 
  14   1  -3      631.63      667.42     42.32 o 
  15   1  -3      139.27      289.08     46.50 o 
  16   1  -3      775.29      767.83     50.64 o 
   1   2  -3     6820.90     5722.88    142.54 o 
   2   2  -3    22815.75    23662.07    525.37 o 
   3   2  -3     9819.30     8319.24    188.88 o 
   4   2  -3    20828.50    22628.34    530.06 o 
   5   2  -3     8100.23     8403.70    240.93 o 
   6   2  -3     5769.70     5888.60    185.16 o 
   7   2  -3     4004.03     3925.27    131.58 o 
   8   2  -3      557.35      690.39     53.56 o 
   9   2  -3      329.84      363.05     22.81 o 
  10   2  -3    15033.72    15368.50    386.57 o 
  11   2  -3     1184.73     1199.03     42.16 o 
  12   2  -3      442.60      622.11     42.40 o 
  13   2  -3      828.21      833.08     42.14 o 
  14   2  -3      829.24      915.34     53.99 o 
  15   2  -3      586.09      543.22     47.57 o 
  16   2  -3       44.29       69.37     30.48 o 
   1   3  -3    11473.57    10107.13    220.58 o 
   2   3  -3      868.23      905.99     28.02 o 
   3   3  -3    19660.99    19424.70    493.51 o 
   4   3  -3      545.92      612.43     26.08 o 
   5   3  -3    16829.03    18119.35    509.30 o 
   6   3  -3    30951.29    34724.24   1074.80 o 
   7   3  -3    10640.47    11430.35    330.33 o 
   8   3  -3     2725.84     2735.96     67.26 o 
   9   3  -3     2799.72     2429.63     66.14 o 
  10   3  -3     3944.45     3707.23     86.37 o 
  11   3  -3     2536.45     2447.60     68.14 o 
  12   3  -3     3531.49     3931.86    103.37 o 
  13   3  -3      193.57      316.88     34.90 o 
  14   3  -3      862.28      822.24     38.84 o 
  15   3  -3      728.27      922.15     48.92 o 
  16   3  -3      473.10      482.50     53.72 o 
   1   4  -3      219.02      324.91     19.56 o 
   2   4  -3      430.77      518.99     24.45 o 
   3   4  -3     1579.74     1547.37     49.86 o 
   4   4  -3     7446.84     8457.21    237.74 o 
   5   4  -3     3135.39     3150.70    104.66 o 
   6   4  -3     4709.02     4478.19    117.59 o 
   7   4  -3     2044.90     2335.65     61.18 o 
   8   4  -3     1318.16     1382.26     61.76 o 
   9   4  -3     1630.53     1750.18     69.50 o 
  10   4  -3      266.71      256.34     24.51 o 
  11   4  -3      211.13      416.98     39.03 o 
  12   4  -3     2826.14     2791.03     92.97 o 
  13   4  -3     1271.63     1448.74     56.00 o 
  14   4  -3     1181.59     1064.04     46.00 o 
  15   4  -3      148.35      336.91     32.08 o 
   1   5  -3     9059.36     9297.99    260.14 o 
   2   5  -3     4765.43     5328.76    148.04 o 
   3   5  -3      983.52     1065.79     40.58 o 
   4   5  -3       18.64       83.32     26.38 o 
   5   5  -3     7847.30     7979.87    258.32 o 
   6   5  -3     1747.90     2177.62     54.14 o 
   7   5  -3     1636.57     1606.78     42.09 o 
   8   5  -3      887.37      881.55     39.89 o 
   9   5  -3      342.58     1144.92     82.84 o 
  10   5  -3     5253.25     5010.99    150.05 o 
  11   5  -3     1169.70     1069.65     50.32 o 
  12   5  -3      793.40     1023.92     48.25 o 
  13   5  -3      203.84      328.54     30.11 o 
  14   5  -3       15.09      143.43     27.75 o 
   1   6  -3     1946.98     1967.50     47.38 o 
   2   6  -3      213.21      689.35    107.54 o 
   3   6  -3      469.73      816.86     34.30 o 
   4   6  -3       50.33      113.13     25.65 o 
   5   6  -3      107.73      296.01     21.90 o 
   6   6  -3     2451.58     2639.17     62.87 o 
   7   6  -3      614.94      652.26     29.87 o 
   8   6  -3      754.14      885.52     46.79 o 
   9   6  -3     2177.85     2783.93     91.91 o 
  10   6  -3      389.73      499.63     35.43 o 
  11   6  -3       97.67      265.81     31.58 o 
  12   6  -3     1665.90     1947.45     69.94 o 
  13   6  -3      520.35      578.34     34.73 o 
  14   6  -3      305.63      381.92     58.37 o 
   1   7  -3     3058.87     2962.69     70.10 o 
   2   7  -3      271.96      527.86     49.07 o 
   3   7  -3      269.62      261.19     22.49 o 
   4   7  -3      952.66     1064.08     76.44 o 
   5   7  -3       27.07       90.04     22.53 o 
   6   7  -3      318.10      440.64     36.37 o 
   7   7  -3      587.31      731.11     34.29 o 
   8   7  -3     1752.82     2140.23     67.74 o 
   9   7  -3     1248.77     1588.10     58.92 o 
  10   7  -3      465.15      606.07     42.16 o 
  11   7  -3      318.46      594.22     81.98 o 
  12   7  -3     1415.90     1202.60     48.92 o 
   1   8  -3     3325.55     4019.07    121.08 o 
   2   8  -3     2028.68     2038.76     70.74 o 
   3   8  -3     3676.44     3714.85    109.09 o 
   4   8  -3      732.25     1004.03     48.77 o 
   5   8  -3      868.92      951.48     41.78 o 
   6   8  -3     2641.50     2398.81     75.92 o 
   7   8  -3      228.43      585.00     63.88 o 
   8   8  -3      476.85      671.14     70.11 o 
   9   8  -3      508.29      542.75     33.37 o 
  10   8  -3      252.43      401.84     29.87 o 
  11   8  -3     2049.82     1884.81     83.40 o 
   1   9  -3      181.49      188.32     32.17 o 
   2   9  -3     2167.10     1860.27     69.50 o 
   3   9  -3      659.56      648.67     44.33 o 
   4   9  -3      654.87     1000.26     57.27 o 
   5   9  -3      688.67      706.35     38.26 o 
   6   9  -3      423.22      575.30     33.29 o 
   7   9  -3      355.36      443.66     27.76 o 
   8   9  -3     1420.72     1573.69     59.51 o 
   9   9  -3      113.06      146.38     22.39 o 
   1  10  -3      248.53      236.35     37.98 o 
   2  10  -3      727.83      778.26     39.01 o 
   3  10  -3      574.12      873.58     41.88 o 
   4  10  -3       29.05      617.19     96.47 o 
   5  10  -3      480.78      492.49     30.63 o 
   6  10  -3      169.95      332.50     29.18 o 
   0   0  -2    25734.30    25302.25   1073.19 o 
   2   0  -2    17062.38    17008.87    518.19 o 
   4   0  -2    44868.91    44876.43   1765.17 o 
   6   0  -2      506.93      419.52     31.99 o 
   8   0  -2     5822.11     6217.78    284.63 o 
  10   0  -2      369.97      554.62     52.12 o 
  12   0  -2     7663.36     8314.33    336.77 o 
  14   0  -2     1627.51     1721.38    135.71 o 
  16   0  -2     2092.13     1785.39    181.38 o 
   0   1  -2     2223.43     2354.99     73.26 o 
   1   1  -2     8207.83     5446.48    135.53 o 
   2   1  -2     2893.54     2878.62     68.10 o 
   3   1  -2     1470.75     1209.12     34.56 o 
   4   1  -2    43723.50    46872.71   1304.99 o 
   5   1  -2    13741.79    14578.37    434.07 o 
   6   1  -2     3573.34     3916.76    115.69 o 
   7   1  -2     1534.60     1767.17     61.77 o 
   8   1  -2     2336.43     2418.65    135.41 o 
   9   1  -2     4773.96     4985.18    119.23 o 
  10   1  -2      609.34      824.47     34.06 o 
  11   1  -2     1479.63     1823.87     59.56 o 
  12   1  -2     1328.74     1461.84     57.81 o 
  13   1  -2      183.25      316.77     31.52 o 
  14   1  -2      699.41      683.37     42.49 o 
  15   1  -2     2056.19     2002.94     75.25 o 
  16   1  -2      917.29      896.95    119.80 o 
   0   2  -2    14669.13    14831.95    454.14 o 
   1   2  -2    42174.45    34808.14    833.19 o 
   2   2  -2      910.38      917.13     25.59 o 
   3   2  -2    12008.02    10887.46    262.13 o 
   4   2  -2    16312.20    17045.73    401.73 o 
   5   2  -2      790.90      805.70     32.22 o 
   6   2  -2     5291.46     5936.17    188.42 o 
   7   2  -2      686.79      654.57     32.27 o 
   8   2  -2     3190.07     3079.57     97.34 o 
   9   2  -2      122.88      118.28     19.29 o 
  10   2  -2     2580.86     2516.33     95.00 o 
  11   2  -2      657.49      809.02     35.38 o 
  12   2  -2      629.31      680.57     36.51 o 
  13   2  -2       56.10      129.81     26.43 o 
  14   2  -2      391.66      457.21     34.21 o 
  15   2  -2       17.46       86.64     35.64 o 
  16   2  -2      946.70      836.93     61.70 o 
   0   3  -2   267431.41   281036.28   9441.14 o 
   1   3  -2    12794.59    11757.80    282.48 o 
   2   3  -2     5167.88     5660.36    143.79 o 
   3   3  -2    14976.53    15351.76    375.07 o 
   4   3  -2      432.42      441.85     21.04 o 
   5   3  -2     1199.67     1210.20     43.70 o 
   6   3  -2     6022.33     6168.50    196.07 o 
   7   3  -2     1674.97     1873.14     84.99 o 
   8   3  -2     2921.53     2834.85     74.17 o 
   9   3  -2     4470.41     4241.00     97.04 o 
  10   3  -2     1604.97     1490.25     43.16 o 
  11   3  -2      931.33      991.21     37.78 o 
  12   3  -2     1940.14     2103.53     65.87 o 
  13   3  -2     1584.58     1479.79     81.52 o 
  14   3  -2      438.09      418.65     31.64 o 
  15   3  -2      712.98      675.44     44.59 o 
  16   3  -2      270.28      447.09     64.45 o 
   0   4  -2    24734.21    26584.56    866.01 o 
   1   4  -2     2428.29     2441.50     64.38 o 
   2   4  -2      217.00      315.95     20.85 o 
   3   4  -2     2151.91     2330.37     67.52 o 
   4   4  -2     1864.15     2034.16     60.90 o 
   5   4  -2      677.61      726.86     33.93 o 
   6   4  -2      344.78      393.84     31.16 o 
   7   4  -2     2485.10     2912.79     65.35 o 
   8   4  -2     6119.00     5876.49    123.90 o 
   9   4  -2     3029.76     2998.47     77.06 o 
  10   4  -2      868.05      824.55     60.02 o 
  11   4  -2     4057.55     3766.06    132.37 o 
  12   4  -2      294.07      863.00     76.78 o 
  13   4  -2      261.39      510.52     57.82 o 
  14   4  -2      248.48      522.77     45.65 o 
  15   4  -2      424.34      488.23     37.92 o 
   0   5  -2     3293.75     3609.26    166.01 o 
   1   5  -2     3304.95     3672.61    108.05 o 
   2   5  -2     4763.80     4948.17    136.60 o 
   3   5  -2      303.81      344.55     25.87 o 
   4   5  -2     5223.62     5498.55    177.40 o 
   5   5  -2     6191.59     6189.00    135.63 o 
   6   5  -2     4510.03     4462.04     94.10 o 
   7   5  -2      561.87      688.09     26.42 o 
   8   5  -2     1810.06     1775.20     64.52 o 
   9   5  -2     2805.70     2614.92     77.36 o 
  10   5  -2      225.36     1275.97     77.58 o 
  11   5  -2      417.03      414.65     35.70 o 
  12   5  -2     1323.19     1425.01     56.74 o 
  13   5  -2      642.27      646.93     38.55 o 
  14   5  -2      109.77       73.67     22.59 o 
   0   6  -2     2100.43     2073.99     75.27 o 
   1   6  -2     1215.54     1259.04     35.15 o 
   2   6  -2    17833.79    17394.12    357.57 o 
   3   6  -2     4669.09     4549.62     85.56 o 
   4   6  -2     1992.21     1960.34     48.16 o 
   5   6  -2     1492.78     1631.90     62.25 o 
   6   6  -2      114.60      115.46     29.17 o 
   7   6  -2      312.01      348.87     24.82 o 
   8   6  -2      543.31      692.95     35.00 o 
   9   6  -2      343.40      580.84     59.17 o 
  10   6  -2      831.78      834.84     40.30 o 
  11   6  -2      166.77      247.63     35.65 o 
  12   6  -2     2244.78     2364.34     83.41 o 
  13   6  -2      161.62      296.36     26.33 o 
  14   6  -2      524.83      493.62     63.92 o 
   0   7  -2     4990.97     4355.24    153.80 o 
   1   7  -2     2434.34     2500.35     61.52 o 
   2   7  -2     1950.30     1804.39     53.84 o 
   3   7  -2     1496.63     1712.41    111.93 o 
   4   7  -2     3958.69     4043.14     96.45 o 
   5   7  -2      116.52      128.29     21.02 o 
   6   7  -2      671.69      723.57     63.28 o 
   7   7  -2      448.25      657.89     32.37 o 
   8   7  -2     1671.12     1773.78     72.27 o 
   9   7  -2     1143.60     1230.13     72.15 o 
  10   7  -2      508.24      446.30     33.71 o 
  11   7  -2     1923.30     1929.16     69.49 o 
  12   7  -2      309.51      442.61     53.28 o 
  13   7  -2        1.38       89.79     66.68 o 
   0   8  -2     3255.22     3166.45    197.06 o 
   1   8  -2     8553.34     9158.69    254.50 o 
   2   8  -2      315.15     1057.25    150.59 o 
   3   8  -2     4699.17     5023.42    143.26 o 
   4   8  -2      716.40      993.21     49.09 o 
   5   8  -2     1079.95     1716.70    147.88 o 
   6   8  -2     1351.72     1320.24     52.62 o 
   7   8  -2     2989.94     2907.63     82.75 o 
   8   8  -2       83.12      411.68     29.69 o 
   9   8  -2      618.37      556.70     34.38 o 
  10   8  -2      417.94      457.23     28.50 o 
  11   8  -2       56.95      550.50     58.33 o 
   0   9  -2     2540.40     2633.53    106.85 o 
   1   9  -2      239.14      276.83     33.03 o 
   2   9  -2      943.68     1381.49     57.99 o 
   3   9  -2      730.47     1096.54     64.57 o 
   4   9  -2      124.54      284.70     35.39 o 
   5   9  -2      138.60      283.94     28.13 o 
   6   9  -2      495.33      517.59     31.31 o 
   7   9  -2      609.82      881.06     54.26 o 
   8   9  -2     1182.80     1481.17     60.01 o 
   9   9  -2       11.84       55.76     20.49 o 
   0  10  -2       36.68       60.78     58.90 o 
   1  10  -2      257.36      320.45     39.41 o 
   2  10  -2      179.50      343.50     28.11 o 
   3  10  -2     1242.50     1387.46     53.26 o 
   4  10  -2     1321.15     1316.62     53.79 o 
   5  10  -2      271.72      548.56     30.98 o 
   6  10  -2      266.14      390.01     54.90 o 
   7  10  -2      131.11      231.58     66.79 o 
   0  11  -2      129.49      182.64     65.95 o 
   1  11  -2      217.76      376.62     72.97 o 
   2   0  -1    14145.65    13843.55    533.54 o 
   4   0  -1    20422.67    19631.31    761.48 o 
   6   0  -1     2106.11     2378.24    115.53 o 
   8   0  -1     2679.38     3170.11    169.62 o 
  10   0  -1     5954.76     5005.61    193.89 o 
  12   0  -1      672.69     2241.06    134.54 o 
  14   0  -1     1851.04     1822.20    136.06 o 
  16   0  -1     1168.05     1063.96    144.00 o 
   1   1  -1     3139.04     1881.89     43.55 o 
   2   1  -1     1005.08      969.48     30.73 o 
   3   1  -1    19503.22    16474.89    493.74 o 
   4   1  -1     2988.11     2993.82     96.79 o 
   5   1  -1     1555.84     1385.75     49.54 o 
   6   1  -1     1120.21     1273.29     39.67 o 
   7   1  -1    12851.67    13878.53    431.04 o 
   8   1  -1    21070.04    22894.46   1016.37 o 
   9   1  -1     1225.46     1619.08     65.77 o 
  10   1  -1     3558.67     4399.73    119.12 o 
  11   1  -1     6677.32     6830.39    170.10 o 
  12   1  -1     1955.84     1921.10     75.29 o 
  13   1  -1     1461.72     1519.48     58.27 o 
  14   1  -1      226.27      286.22     30.32 o 
  15   1  -1     3055.47     2705.64    101.82 o 
  16   1  -1      436.35      493.48     59.45 o 
   1   2  -1    88616.87    70132.97   1559.49 o 
   2   2  -1     5912.14     5911.68    134.09 o 
   3   2  -1     4431.70     3597.11     96.85 o 
   4   2  -1     3118.06     2871.89     76.25 o 
   5   2  -1     1312.22     1475.01     59.26 o 
   6   2  -1       96.28      201.59     23.22 o 
   7   2  -1      209.18      136.97     21.50 o 
   8   2  -1     1420.61     1315.49     96.10 o 
   9   2  -1      890.28     1004.03     33.33 o 
  10   2  -1      556.82      546.57     35.53 o 
  11   2  -1     3776.21     3899.20    102.09 o 
  12   2  -1      196.01      602.70     35.96 o 
  13   2  -1      616.96      720.55     44.49 o 
  14   2  -1       21.89       85.27     26.75 o 
  15   2  -1      449.51      449.42     43.69 o 
  16   2  -1      903.62     1245.07     77.48 o 
   1   3  -1    12934.98    11953.88    284.95 o 
   2   3  -1     1500.33     1318.31     40.99 o 
   3   3  -1     5047.62     5425.43    143.99 o 
   4   3  -1    10147.64     9889.85    266.21 o 
   5   3  -1       46.03       19.86     15.96 o 
   6   3  -1      444.66      571.14     39.13 o 
   7   3  -1      459.41      555.68     31.99 o 
   8   3  -1     3699.59     3618.25     88.25 o 
   9   3  -1      655.75      841.71     30.53 o 
  10   3  -1      116.81      196.74     19.22 o 
  11   3  -1      226.38      325.74     25.14 o 
  12   3  -1     1089.64     1036.45     41.03 o 
  13   3  -1      675.28      845.51     36.95 o 
  14   3  -1      597.25      630.83     38.01 o 
  15   3  -1      603.08      523.32     35.02 o 
  16   3  -1      602.58      655.88     81.11 o 
   1   4  -1     3473.11     3288.18    104.74 o 
   2   4  -1     1223.89     1469.47     48.32 o 
   3   4  -1      588.74      687.74     27.97 o 
   4   4  -1     1557.97     1703.22     52.84 o 
   5   4  -1      521.84      586.68     30.87 o 
   6   4  -1      479.10      425.16     33.93 o 
   7   4  -1     6934.21     7518.41    163.01 o 
   8   4  -1      564.27      837.60     44.18 o 
   9   4  -1     3009.42     3123.21     84.86 o 
  10   4  -1      182.43      335.76     33.34 o 
  11   4  -1       17.63      357.92     78.84 o 
  12   4  -1     1923.97     2055.59    103.58 o 
  13   4  -1      782.56      778.50     40.22 o 
  14   4  -1      498.04      510.33     33.18 o 
  15   4  -1     1082.16     1041.17     57.03 o 
   1   5  -1    10217.06    10772.52    290.37 o 
   2   5  -1    15471.24    16267.55    438.93 o 
   3   5  -1     1934.36     1765.48     55.40 o 
   4   5  -1     3512.91     4102.68    134.22 o 
   5   5  -1     5839.29     5961.53    136.66 o 
   6   5  -1     2383.98     2379.79     86.44 o 
   7   5  -1       67.61      134.60     17.48 o 
   8   5  -1     1276.23     1228.23     35.45 o 
   9   5  -1      166.30      466.00     50.49 o 
  10   5  -1     2979.42     3370.84    111.39 o 
  11   5  -1      236.37      311.14     31.52 o 
  12   5  -1        9.24      259.15     48.84 o 
  13   5  -1       76.58      123.85     26.38 o 
  14   5  -1       36.36       15.62     25.17 o 
   1   6  -1      581.74      601.26     24.15 o 
   2   6  -1    11757.14    10438.72    250.04 o 
   3   6  -1     7281.74     7612.89    158.42 o 
   4   6  -1     1488.10     1817.90     47.94 o 
   5   6  -1     7167.96     6745.88    141.47 o 
   6   6  -1     6963.29     6501.74    146.20 o 
   7   6  -1      306.15      378.31     25.83 o 
   8   6  -1     1224.61     1124.11     40.81 o 
   9   6  -1      253.71      226.47     26.02 o 
  10   6  -1     1684.71     1543.40     55.87 o 
  11   6  -1      499.30      598.57     32.48 o 
  12   6  -1     1208.69     1533.43     64.92 o 
  13   6  -1      106.01      135.94     23.05 o 
  14   6  -1      976.41      937.19     69.59 o 
   1   7  -1     2037.28     1838.85     48.39 o 
   2   7  -1      252.56      399.54     27.51 o 
   3   7  -1     9465.70     8685.61    190.84 o 
   4   7  -1     1707.17     1494.47     48.14 o 
   5   7  -1      132.27      182.20     21.58 o 
   6   7  -1     6121.62     5506.58    141.21 o 
   7   7  -1     1137.04      866.90     37.65 o 
   8   7  -1      189.12      548.49     55.71 o 
   9   7  -1      669.40      843.61     39.62 o 
  10   7  -1      168.83      245.83     53.69 o 
  11   7  -1      320.49      448.51     77.14 o 
  12   7  -1      294.52      345.60     32.68 o 
  13   7  -1      139.47      330.55     75.11 o 
   1   8  -1     6605.91     6888.40    198.62 o 
   2   8  -1     6252.81     5702.76    165.97 o 
   3   8  -1     4398.22     4939.00    140.86 o 
   4   8  -1      996.27      961.44     48.17 o 
   5   8  -1     6529.28     6094.78    170.00 o 
   6   8  -1      291.12      186.03     26.75 o 
   7   8  -1     2667.52     2997.68     87.99 o 
   8   8  -1      548.37      773.72     39.20 o 
   9   8  -1      128.20      138.06     23.99 o 
  10   8  -1      134.55      128.68     21.43 o 
  11   8  -1      515.71      612.43     37.22 o 
   1   9  -1      389.26      409.96     36.00 o 
   2   9  -1     1453.18     2332.58    102.14 o 
   3   9  -1     3552.50     3519.83    123.66 o 
   4   9  -1      473.58      565.15     34.93 o 
   5   9  -1      377.48      491.12     33.36 o 
   6   9  -1       30.70       85.83     22.83 o 
   7   9  -1     2291.60     2123.37     71.27 o 
   8   9  -1      391.67      562.72     54.20 o 
   9   9  -1       37.51       52.41     27.07 o 
   1  10  -1      474.82      354.23     40.35 o 
   2  10  -1       24.10       80.49     26.09 o 
   3  10  -1     2091.08     1932.04     68.67 o 
   4  10  -1      351.97      648.33     38.44 o 
   5  10  -1     1204.56     1066.21     43.60 o 
   6  10  -1     1549.94     1305.73     94.52 o 
   7  10  -1      292.61      297.14     72.44 o 
   1  11  -1     1248.75     1123.30    126.04 o 
   2  11  -1      488.30      333.17     77.10 o 
   2   0   0      542.67      401.29     19.69 o 
   4   0   0    29569.40    31701.53   1712.15 o 
   6   0   0        5.56       -4.71     15.41 o 
   8   0   0    10465.79    11643.17    620.72 o 
  10   0   0     9612.21     8518.99    266.49 o 
  12   0   0     6620.95     6474.81    271.35 o 
  14   0   0      682.35      765.65     92.29 o 
  16   0   0       35.43      175.82     55.73 o 
   0   1   0        1.55       23.08      7.54 o 
   1   1   0      772.57      453.26     12.41 o 
   2   1   0    60672.85    59572.07   1497.65 o 
   3   1   0    13680.15    10588.71    304.32 o 
   4   1   0       57.47       61.49     14.95 o 
   5   1   0     2827.58     2846.97     85.59 o 
   6   1   0     1578.20     1720.46     50.42 o 
   7   1   0     5345.91     5119.59    181.96 o 
   8   1   0     5789.24     6354.55    416.10 o 
   9   1   0    14110.49    14458.30    349.67 o 
  10   1   0     5713.68     4675.51    133.92 o 
  11   1   0      532.81      808.70     47.14 o 
  12   1   0     1604.25     1905.57     69.62 o 
  13   1   0     1602.18     1638.61     60.68 o 
  14   1   0        9.42       58.92     26.33 o 
  15   1   0        3.82      504.89     62.55 o 
  16   1   0      463.76      343.74     49.51 o 
   0   2   0     2072.70     2287.02     73.46 o 
   1   2   0    61527.39    47193.60   1116.01 o 
   2   2   0       94.02       69.37     11.84 o 
   3   2   0     7296.85     6997.55    151.63 o 
   4   2   0    87166.75    92704.02   2305.92 o 
   5   2   0      802.99      929.11     39.49 o 
   6   2   0     1067.20      976.25     40.25 o 
   7   2   0       20.15       28.82     18.70 o 
   8   2   0      189.93      374.45     45.34 o 
   9   2   0      150.24      152.91     17.71 o 
  10   2   0     1223.21     1070.97     37.73 o 
  11   2   0     1778.03     1430.39     66.73 o 
  12   2   0     5594.70     5070.09    135.31 o 
  13   2   0       73.70      100.13     26.03 o 
  14   2   0      571.92      469.55     36.72 o 
  15   2   0      296.94      308.06     35.02 o 
  16   2   0     3824.91     2882.91    175.46 o 
   0   3   0       62.54      111.19     19.05 o 
   1   3   0     5225.52     5216.45    121.29 o 
   2   3   0    38122.09    41689.90    945.07 o 
   3   3   0     6569.77     6150.85    157.03 o 
   4   3   0      934.74      736.12     26.81 o 
   5   3   0      867.93      641.99     32.24 o 
   6   3   0      191.07      284.48     26.76 o 
   7   3   0      161.87       99.63     22.65 o 
   8   3   0      960.83     1154.43     34.78 o 
   9   3   0      560.13      522.57     26.11 o 
  10   3   0      100.17      149.66     18.85 o 
  11   3   0      109.96      132.93     22.61 o 
  12   3   0       27.63      112.96     23.87 o 
  13   3   0     1698.20     1533.94     51.44 o 
  14   3   0       48.08      276.86     32.62 o 
  15   3   0       32.28      141.94     25.13 o 
  16   3   0     1024.75      891.82     60.97 o 
   0   4   0     5002.81     4650.89    147.54 o 
   1   4   0      293.14      426.21     19.87 o 
   2   4   0       28.96       51.00     16.14 o 
   3   4   0      238.54      315.84     20.82 o 
   4   4   0    11767.15    12490.84    360.54 o 
   5   4   0      398.27      321.40     25.32 o 
   6   4   0       59.99      131.90     26.85 o 
   7   4   0     1186.55     1633.60     53.36 o 
   8   4   0     1051.56     1236.64     38.82 o 
   9   4   0       89.84      216.51     40.28 o 
  10   4   0     1702.14     1327.25     40.80 o 
  11   4   0       79.15      165.81     30.66 o 
  12   4   0     1423.04     1434.95     51.16 o 
  13   4   0        0.62      159.65     44.51 o 
  14   4   0      257.87      324.24     28.18 o 
  15   4   0      493.26      669.62     42.97 o 
   0   5   0       32.84       70.32     33.52 o 
   1   5   0    17611.99    18913.65    544.75 o 
   2   5   0     2438.51     2923.42     91.93 o 
   3   5   0     1233.69     1239.80     47.11 o 
   4   5   0      321.13      332.70     31.50 o 
   5   5   0     3553.55     3956.63     95.82 o 
   6   5   0     9622.27     8766.89    220.67 o 
   7   5   0      179.04      161.26     17.74 o 
   8   5   0      138.23      520.27     30.45 o 
   9   5   0      108.01      174.97     22.14 o 
  10   5   0     3238.66     3514.85    111.91 o 
  11   5   0      218.45      259.01     31.05 o 
  12   5   0      210.39      268.43     30.85 o 
  13   5   0       13.24       11.81     24.83 o 
  14   5   0       24.54       26.47     21.30 o 
   0   6   0    12421.87    11574.96    347.54 o 
   1   6   0      555.75      596.38     23.26 o 
   2   6   0      143.96      569.21    163.61 o 
   3   6   0     8612.40     8765.84    180.97 o 
   4   6   0      898.46      874.47     28.64 o 
   5   6   0     2505.22     2549.78     72.39 o 
   6   6   0     2396.70     2251.62     79.92 o 
   7   6   0      220.77      327.24     24.63 o 
   8   6   0      115.74      385.73     51.53 o 
   9   6   0       19.76       32.88     23.02 o 
  10   6   0      128.66      585.34     79.50 o 
  11   6   0       18.01      195.59     60.08 o 
  12   6   0      302.76      810.28     65.50 o 
  13   6   0       48.66       90.10     22.08 o 
  14   6   0     1754.66     1546.82     94.46 o 
   0   7   0       98.49      129.79     29.69 o 
   1   7   0      112.53      338.29     28.06 o 
   2   7   0     1719.74     1460.58     41.97 o 
   3   7   0     9602.65     8914.39    217.25 o 
   4   7   0       48.93      167.99     33.33 o 
   5   7   0        1.66       83.12     20.04 o 
   6   7   0     1727.86     1728.31     91.19 o 
   7   7   0       95.18      180.74     41.48 o 
   8   7   0      269.73      485.50     39.19 o 
   9   7   0      404.80      612.21     44.33 o 
  10   7   0      384.92      369.49     30.26 o 
  11   7   0      314.92      398.04     29.66 o 
  12   7   0      117.94      248.32     34.28 o 
   0   8   0        0.09       23.94     33.20 o 
   1   8   0      230.06     2007.86     88.31 o 
   2   8   0      184.13     1640.12     86.72 o 
   3   8   0     3780.13     4123.87    120.25 o 
   4   8   0        9.49      268.27     71.62 o 
   5   8   0     3067.21     4187.02    140.99 o 
   6   8   0        7.51        6.16     24.30 o 
   7   8   0      870.69     1437.83    103.97 o 
   8   8   0     1164.00     1128.27     52.93 o 
   9   8   0       14.74        4.09     22.37 o 
  10   8   0      163.07       86.41     20.32 o 
  11   8   0      931.69     1063.83     47.40 o 
   0   9   0      193.08      134.86     32.94 o 
   1   9   0      427.58      623.39     41.15 o 
   2   9   0     5469.53     5179.37    160.52 o 
   3   9   0     2564.39     3301.81    120.62 o 
   4   9   0      111.37      349.50     40.78 o 
   5   9   0     1141.84     1111.59     48.19 o 
   6   9   0       59.52       41.65     22.66 o 
   7   9   0      347.16      834.67     93.77 o 
   8   9   0       50.80      187.69     23.68 o 
   9   9   0      151.90      109.87     40.69 o 
   0  10   0      148.39      182.18     53.41 o 
   1  10   0      213.19      235.50     37.91 o 
   2  10   0        2.32       10.01     22.77 o 
   3  10   0     1181.40     1406.73     54.81 o 
   4  10   0      105.52      370.34     28.59 o 
   5  10   0      207.09      669.74     60.72 o 
   6  10   0       93.31      741.29     46.07 o 
   7  10   0      591.89      696.67     69.73 o 
   0  11   0       81.25      106.74     68.17 o 
   1  11   0     1950.92     1494.08    110.40 o 
   2   0   1    14123.87    14437.49    483.53 o 
   4   0   1    20531.64    20315.10    852.11 o 
   6   0   1     2173.66     2278.11     89.53 o 
   8   0   1     2438.75     2854.61    168.52 o 
  10   0   1     6057.03     5152.80    244.92 o 
  12   0   1      729.29     2466.09    136.53 o 
  14   0   1     1827.95     1672.07    132.55 o 
  16   0   1     1146.24     1241.20    157.67 o 
   1   1   1     3299.18     1921.64     46.28 o 
   2   1   1     1179.75     1132.06     27.35 o 
   3   1   1    19262.25    15373.30    455.05 o 
   4   1   1     3121.57     2999.82     88.76 o 
   5   1   1     1916.56     1687.31     52.14 o 
   6   1   1     1183.55     1269.76     38.90 o 
   7   1   1    12823.02    14065.57    530.44 o 
   8   1   1    21408.15    23344.54   1016.43 o 
   9   1   1     1231.52     1664.51     60.88 o 
  10   1   1     3462.65     4235.43    116.98 o 
  11   1   1     6641.24     6724.49    169.89 o 
  12   1   1     2153.52     2109.54     64.43 o 
  13   1   1     1416.43     1470.11     60.01 o 
  14   1   1      193.00      230.37     28.56 o 
  15   1   1     3047.37     2617.56    101.26 o 
  16   1   1      404.38      377.77     50.25 o 
   1   2   1    86143.09    67792.79   1628.11 o 
   2   2   1     5958.22     5867.82    140.53 o 
   3   2   1     3824.54     3138.05     92.13 o 
   4   2   1     3259.18     3034.56     95.34 o 
   5   2   1     1326.09     1522.66     57.25 o 
   6   2   1      189.72      310.59     35.88 o 
   7   2   1      260.40      187.04     27.34 o 
   8   2   1     1570.14     1451.05     74.50 o 
   9   2   1      915.44     1062.13     36.50 o 
  10   2   1      603.03      615.49     30.28 o 
  11   2   1     3794.80     4004.55     98.68 o 
  12   2   1      262.48      643.65     36.76 o 
  13   2   1      581.76      670.03     44.39 o 
  14   2   1       18.85       84.11     26.79 o 
  15   2   1      450.28      431.17     35.56 o 
  16   2   1      911.88     1157.59     89.45 o 
   1   3   1    12748.82    11832.71    271.34 o 
   2   3   1     1593.71     1433.41     38.90 o 
   3   3   1     4835.15     5133.27    135.30 o 
   4   3   1    10188.98     9957.58    250.53 o 
   5   3   1       18.44       20.03     16.05 o 
   6   3   1      352.82      420.00     35.38 o 
   7   3   1      464.60      588.54     34.10 o 
   8   3   1     3716.12     3647.52     84.57 o 
   9   3   1      651.96      854.85     30.08 o 
  10   3   1      130.36      226.77     20.89 o 
  11   3   1      212.65      313.32     25.39 o 
  12   3   1      988.90      944.46     40.65 o 
  13   3   1      672.96      831.61     36.81 o 
  14   3   1      610.73      638.33     38.30 o 
  15   3   1      588.45      486.82     35.02 o 
  16   3   1      593.39      623.38     65.82 o 
   1   4   1     2848.13     2729.72     70.66 o 
   2   4   1     1292.16     1567.98     45.64 o 
   3   4   1      484.27      528.84     25.75 o 
   4   4   1     1506.19     1636.84     55.96 o 
   5   4   1      453.48      526.68     34.08 o 
   6   4   1      480.06      407.94     34.18 o 
   7   4   1     7030.81     7635.84    168.27 o 
   8   4   1      586.49      875.76     48.07 o 
   9   4   1     3062.62     3169.49     95.95 o 
  10   4   1      250.59      379.85     29.08 o 
  11   4   1        9.52      306.91     51.20 o 
  12   4   1     1885.73     2024.19    100.27 o 
  13   4   1      824.49      756.99     37.00 o 
  14   4   1      442.42      509.21     33.28 o 
  15   4   1     1075.49     1049.97     62.56 o 
   1   5   1     9912.28    10522.32    290.18 o 
   2   5   1    15484.24    16295.44    438.89 o 
   3   5   1     1847.86     1631.80     58.65 o 
   4   5   1     3514.24     4096.27    147.29 o 
   5   5   1     5855.33     5980.77    128.15 o 
   6   5   1     2229.43     2322.45     77.56 o 
   7   5   1       33.19       75.74     16.64 o 
   8   5   1     1298.97     1256.08     37.96 o 
   9   5   1      162.48      448.10     48.21 o 
  10   5   1     2896.48     3193.58    106.03 o 
  11   5   1      206.86      232.02     31.73 o 
  12   5   1       11.26      226.84     37.70 o 
  13   5   1       92.48      118.26     33.79 o 
  14   5   1       26.28       30.68     21.14 o 
   1   6   1      612.90      636.76     23.85 o 
   2   6   1    11686.70    10659.57    235.70 o 
   3   6   1     7823.95     8130.89    160.65 o 
   4   6   1     1506.75     1850.82     45.47 o 
   5   6   1     7064.28     6690.44    164.58 o 
   6   6   1     7081.83     6621.16    153.03 o 
   7   6   1      285.53      373.81     25.46 o 
   8   6   1     1167.84     1106.82     40.37 o 
   9   6   1      224.51      203.56     25.34 o 
  10   6   1     1614.90     1462.17     55.50 o 
  11   6   1      474.37      557.64     31.81 o 
  12   6   1     1188.06     1438.92     85.90 o 
  13   6   1      116.66      154.79     22.93 o 
  14   6   1     1045.81     1099.36     69.45 o 
   1   7   1     1936.91     1892.52     48.05 o 
   2   7   1      166.96      333.93     32.13 o 
   3   7   1     9545.80     8485.32    199.58 o 
   4   7   1     1818.62     1696.01     60.22 o 
   5   7   1      160.49      234.08     22.55 o 
   6   7   1     6059.44     5450.52    141.10 o 
   7   7   1     1136.61      863.46     37.42 o 
   8   7   1      166.01      542.53     57.14 o 
   9   7   1      644.06      893.34     61.11 o 
  10   7   1      147.43      230.36     30.01 o 
  11   7   1      333.43      408.55     38.53 o 
  12   7   1      297.64      362.84     37.17 o 
   1   8   1     6304.47     7301.51    198.59 o 
   2   8   1     6177.80     5593.79    155.88 o 
   3   8   1     4379.19     4894.33    140.69 o 
   4   8   1      992.83     1008.71     48.10 o 
   5   8   1     6526.77     6064.90    183.49 o 
   6   8   1      273.17      257.88     58.76 o 
   7   8   1     2683.75     3104.74     92.58 o 
   8   8   1      506.68      707.36     33.66 o 
   9   8   1      121.24      178.41     27.86 o 
  10   8   1      140.06      179.57     21.34 o 
  11   8   1      520.35      514.53     54.08 o 
   1   9   1      394.48      406.46     33.87 o 
   2   9   1     1479.95     2155.82     78.38 o 
   3   9   1     3385.84     3305.72    123.15 o 
   4   9   1      484.95      564.49     35.06 o 
   5   9   1      449.13      532.31     35.26 o 
   6   9   1       30.72       90.96     23.23 o 
   7   9   1     2269.51     2044.68     71.66 o 
   8   9   1      362.96      610.81     53.68 o 
   9   9   1       37.35       34.05     30.47 o 
   1  10   1      455.47      352.42     40.06 o 
   2  10   1       34.21       80.36     23.12 o 
   3  10   1     2078.14     1902.72     68.69 o 
   4  10   1      382.93      763.25     54.18 o 
   5  10   1     1215.18     1037.18     43.59 o 
   6  10   1     1519.83     1232.77     56.50 o 
   7  10   1      307.74      447.08    100.77 o 
   1  11   1     1235.04     1069.08     88.99 o 
   2  11   1      483.43      483.54     58.83 o 
   0   0   2    25762.81    25794.49   1510.29 o 
   2   0   2    17263.91    17507.62    566.79 o 
   4   0   2    44681.73    44826.72   1341.18 o 
   6   0   2      460.07      393.36     38.23 o 
   8   0   2     5968.78     6511.07    342.11 o 
  10   0   2      377.09      515.47     39.36 o 
  12   0   2     7100.10     7754.00    383.46 o 
  14   0   2     1568.15     1768.18    132.98 o 
  16   0   2     2065.44     1814.68    119.80 o 
   0   1   2     2371.80     2387.76     80.43 o 
   1   1   2     8727.36     5626.05    147.00 o 
   2   1   2     2899.05     2779.12     72.12 o 
   3   1   2     1561.44     1257.87     35.83 o 
   4   1   2    43318.49    44150.46   1413.96 o 
   5   1   2    13049.59    13263.12    378.43 o 
   6   1   2     3778.14     3866.80    124.23 o 
   7   1   2     1532.56     1792.37     91.84 o 
   8   1   2     2290.08     2222.01    307.13 o 
   9   1   2     4769.63     4916.86    124.67 o 
  10   1   2      555.73      705.18     33.72 o 
  11   1   2     1516.61     1875.80     57.96 o 
  12   1   2     1302.26     1456.39     52.02 o 
  13   1   2      183.60      307.53     30.22 o 
  14   1   2      718.14      740.24     43.51 o 
  15   1   2     2067.50     1988.97     80.30 o 
  16   1   2      918.70      895.03     55.42 o 
   0   2   2    14689.31    14776.46    492.67 o 
   1   2   2    43951.00    35943.45    835.17 o 
   2   2   2      902.11      880.08     24.99 o 
   3   2   2    12814.57    11379.19    295.51 o 
   4   2   2    16344.35    17142.07    433.75 o 
   5   2   2      747.29      769.37     31.93 o 
   6   2   2     5310.64     5997.37    270.58 o 
   7   2   2      567.73      503.29     37.94 o 
   8   2   2     3072.53     3259.03    146.96 o 
   9   2   2      120.90      128.37     24.79 o 
  10   2   2     2554.50     2685.47     75.59 o 
  11   2   2      668.67      828.47     34.62 o 
  12   2   2      681.01      797.29     39.86 o 
  13   2   2       64.79      132.13     26.45 o 
  14   2   2      311.63      360.45     32.15 o 
  15   2   2       11.39       90.35     27.12 o 
  16   2   2     1001.29      887.61     70.21 o 
   0   3   2   267544.97   282074.19   8605.50 o 
   1   3   2    12693.49    11835.77    281.03 o 
   2   3   2     5164.83     5576.25    136.22 o 
   3   3   2    14531.64    14550.42    374.76 o 
   4   3   2      340.09      301.33     19.26 o 
   5   3   2     1051.62     1060.64     46.15 o 
   6   3   2     5999.23     6329.67    241.38 o 
   7   3   2     1693.38     1901.90     72.85 o 
   8   3   2     2793.26     2590.53     63.24 o 
   9   3   2     4518.95     4305.37     96.90 o 
  10   3   2     1787.81     1704.20     42.78 o 
  11   3   2      965.30      919.12     37.68 o 
  12   3   2     2096.67     2272.00     66.19 o 
  13   3   2     1608.14     1561.09     53.02 o 
  14   3   2      446.40      414.74     33.12 o 
  15   3   2      730.54      697.51     43.70 o 
  16   3   2      283.58      376.75     45.20 o 
   0   4   2    24739.07    27574.62    914.77 o 
   1   4   2     2505.77     2501.93     61.45 o 
   2   4   2      215.57      313.34     20.43 o 
   3   4   2     2312.17     2589.58     72.35 o 
   4   4   2     1828.07     1919.50     64.17 o 
   5   4   2      580.32      608.95     33.31 o 
   6   4   2      316.03      337.59     32.04 o 
   7   4   2     2504.84     2948.74     69.84 o 
   8   4   2     6122.21     5894.44    120.54 o 
   9   4   2     2985.78     2915.39     67.65 o 
  10   4   2      857.71      772.06     47.78 o 
  11   4   2     4104.18     3763.58    117.36 o 
  12   4   2      354.06      897.02     56.57 o 
  13   4   2      269.76      523.05     59.57 o 
  14   4   2      233.40      483.77     41.41 o 
  15   4   2      423.77      550.73     37.35 o 
   0   5   2     3305.58     3426.03    143.43 o 
   1   5   2     3507.95     3866.33    108.19 o 
   2   5   2     4685.70     4738.73    136.02 o 
   3   5   2      349.28      415.79     25.56 o 
   4   5   2     5207.16     5532.07    167.19 o 
   5   5   2     5922.66     5848.43    139.19 o 
   6   5   2     4596.63     4499.64     93.98 o 
   7   5   2      620.22      697.88     26.22 o 
   8   5   2     1744.03     1709.22     45.50 o 
   9   5   2     2822.53     2611.72     77.29 o 
  10   5   2      246.76     1310.68    101.24 o 
  11   5   2      370.25      304.51     36.75 o 
  12   5   2     1317.91     1345.15     59.03 o 
  13   5   2      658.37      673.18     38.30 o 
  14   5   2      148.00       95.12     22.79 o 
   0   6   2     2120.49     2132.55     65.97 o 
   1   6   2     1233.34     1330.75     34.55 o 
   2   6   2    17904.07    17054.68    333.16 o 
   3   6   2     4435.98     4262.96     89.84 o 
   4   6   2     1940.20     1925.82     51.72 o 
   5   6   2     1551.29     1576.43     53.08 o 
   6   6   2       96.95      208.96     26.02 o 
   7   6   2      355.14      402.86     29.23 o 
   8   6   2      578.34      736.90     40.16 o 
   9   6   2      335.31      598.47     62.57 o 
  10   6   2      920.23      930.77     52.86 o 
  11   6   2      157.05      240.67     26.89 o 
  12   6   2     2315.93     2395.57     86.26 o 
  13   6   2      134.19      323.72     33.29 o 
  14   6   2      510.53      701.41     89.36 o 
   0   7   2     5156.13     4421.52    153.19 o 
   1   7   2     2524.02     2607.90     61.26 o 
   2   7   2     1988.89     1838.69     52.81 o 
   3   7   2     1538.02     1640.63     73.29 o 
   4   7   2     3831.90     3985.05    105.01 o 
   5   7   2      107.54      109.67     20.92 o 
   6   7   2      710.36      772.78     39.56 o 
   7   7   2      487.76      668.10     34.49 o 
   8   7   2     1656.41     1801.34     63.85 o 
   9   7   2     1172.91     1246.05     58.78 o 
  10   7   2      565.37      492.68     33.54 o 
  11   7   2     1930.98     1869.87     68.99 o 
  12   7   2      295.63      444.77     53.14 o 
   0   8   2     3284.17     3244.07    199.25 o 
   1   8   2     8919.94     9162.14    254.17 o 
   2   8   2      313.95     1099.04    108.64 o 
   3   8   2     4680.76     4987.98    142.78 o 
   4   8   2      755.03     1040.32     48.77 o 
   5   8   2     1110.49     1592.46     78.12 o 
   6   8   2     1352.18     1500.82     66.68 o 
   7   8   2     2834.74     2754.77     86.56 o 
   8   8   2       67.78      349.95     40.18 o 
   9   8   2      636.13      580.62     33.98 o 
  10   8   2      392.62      396.20     27.13 o 
  11   8   2       53.87      424.88     88.97 o 
   0   9   2     2445.57     2433.43    105.61 o 
   1   9   2      185.47      236.84     30.82 o 
   2   9   2      931.19     1408.26     57.30 o 
   3   9   2      810.66     1118.71     76.97 o 
   4   9   2      144.09      364.10     28.52 o 
   5   9   2      172.35      341.89     28.98 o 
   6   9   2      470.87      511.88     31.63 o 
   7   9   2      547.59      772.20     63.30 o 
   8   9   2     1216.39     1540.16     71.68 o 
   9   9   2       12.06       34.11     19.66 o 
   0  10   2       27.01      -36.51     47.42 o 
   1  10   2      240.45      279.42     38.63 o 
   2  10   2      199.39      397.69     38.16 o 
   3  10   2     1223.42     1310.28     53.03 o 
   4  10   2     1321.55     1243.47     55.51 o 
   5  10   2      245.51      531.34     31.16 o 
   6  10   2      287.13      448.95     37.56 o 
   7  10   2      124.14      179.23     48.41 o 
   0  11   2      131.07       90.56     65.26 o 
   1  11   2      214.83      293.10     63.24 o 
   2   0   3     3388.52     3015.89    114.17 o 
   4   0   3    25469.10    26801.32    874.38 o 
   6   0   3     9669.51    10147.05    558.77 o 
   8   0   3      440.96      384.72     42.76 o 
  10   0   3     1814.61     1520.82     66.39 o 
  12   0   3      148.87      831.33     97.81 o 
  14   0   3     4206.52     4060.95    200.59 o 
  16   0   3      742.10     1049.23     85.16 o 
   1   1   3     3562.89     2810.77     98.11 o 
   2   1   3     1719.68     1763.92     50.29 o 
   3   1   3     3070.82     2933.87     72.48 o 
   4   1   3     9763.89     9765.75    260.63 o 
   5   1   3     8848.95     8715.73    223.15 o 
   6   1   3    15961.49    17864.83    598.44 o 
   7   1   3     9806.67    10980.05    489.34 o 
   8   1   3     4472.83     5272.81    278.07 o 
   9   1   3      574.43      658.81     32.32 o 
  10   1   3     2027.27     1444.22     53.87 o 
  11   1   3        7.83      219.32     26.21 o 
  12   1   3     4715.20     4537.02    122.39 o 
  13   1   3      854.28      767.07     39.85 o 
  14   1   3      665.17      759.19     43.06 o 
  15   1   3      145.97      251.71     29.33 o 
  16   1   3      803.74      686.96     58.19 o 
   1   2   3     6763.15     5607.58    142.72 o 
   2   2   3    22795.82    23388.48    557.55 o 
   3   2   3     9297.34     7741.28    190.98 o 
   4   2   3    20789.46    22526.89    558.49 o 
   5   2   3     8073.18     8555.23    260.14 o 
   6   2   3     5637.73     5775.19    180.28 o 
   7   2   3     4124.88     4253.23    189.33 o 
   8   2   3      480.07      595.56     39.86 o 
   9   2   3      345.03      377.05     20.86 o 
  10   2   3    15026.41    15157.77    371.69 o 
  11   2   3     1081.97     1084.21     40.45 o 
  12   2   3      429.08      573.48     38.86 o 
  13   2   3      802.58      775.26     40.04 o 
  14   2   3      922.01     1013.48     49.56 o 
  15   2   3      586.76      552.83     40.79 o 
  16   2   3       35.75      137.21     25.98 o 
   1   3   3    11456.21    10117.54    241.85 o 
   2   3   3      794.08      782.54     27.25 o 
   3   3   3    20449.56    19700.32    490.79 o 
   4   3   3      578.09      662.75     28.62 o 
   5   3   3    17053.32    17771.32    508.55 o 
   6   3   3    31179.40    35768.46   1179.24 o 
   7   3   3    10563.24    11603.21    438.49 o 
   8   3   3     2745.65     2687.55     58.32 o 
   9   3   3     2748.50     2453.49     58.65 o 
  10   3   3     3880.87     3717.90     86.11 o 
  11   3   3     2467.72     2360.35     63.80 o 
  12   3   3     3365.28     3729.28    102.93 o 
  13   3   3      200.26      324.39     27.47 o 
  14   3   3      694.40      659.93     37.40 o 
  15   3   3      727.48      896.71     46.76 o 
  16   3   3      432.29      501.77     48.89 o 
   1   4   3      151.68      240.51     17.35 o 
   2   4   3      418.83      509.87     23.70 o 
   3   4   3     1589.76     1527.93     49.31 o 
   4   4   3     7718.31     9018.37    252.06 o 
   5   4   3     3101.66     3154.80    104.62 o 
   6   4   3     4600.20     4457.29    128.86 o 
   7   4   3     1849.57     2094.35     55.45 o 
   8   4   3     1353.68     1300.95     43.67 o 
   9   4   3     1648.23     1665.85     50.96 o 
  10   4   3      276.82      245.08     22.91 o 
  11   4   3      174.55      446.72     57.09 o 
  12   4   3     2929.80     2814.26     81.24 o 
  13   4   3     1256.41     1377.88     51.09 o 
  14   4   3     1155.41     1007.90     42.61 o 
  15   4   3      148.18      276.03     29.61 o 
   1   5   3     8594.47     8565.15    243.66 o 
   2   5   3     4772.17     5243.85    147.54 o 
   3   5   3     1027.05     1085.37     39.84 o 
   4   5   3       11.39       71.37     24.66 o 
   5   5   3     8100.32     8066.45    254.42 o 
   6   5   3     1725.66     2248.68     57.26 o 
   7   5   3     1607.79     1636.44     42.72 o 
   8   5   3      890.09      869.25     40.76 o 
   9   5   3      344.30     1162.94     82.98 o 
  10   5   3     5194.51     4717.33    149.54 o 
  11   5   3     1183.16     1065.64     48.36 o 
  12   5   3      851.89     1063.09     49.87 o 
  13   5   3      201.29      385.67     31.26 o 
  14   5   3       10.38      175.02     25.42 o 
   1   6   3     1926.35     1959.54     46.52 o 
   2   6   3      315.27      805.48     49.80 o 
   3   6   3      391.06      759.53     40.30 o 
   4   6   3       39.52       53.51     18.13 o 
   5   6   3      101.85      242.10     28.34 o 
   6   6   3     2393.73     2620.55     67.61 o 
   7   6   3      608.34      645.45     30.49 o 
   8   6   3      719.00      866.12     57.28 o 
   9   6   3     2245.55     2762.44    100.75 o 
  10   6   3      398.57      503.33     54.22 o 
  11   6   3      114.54      210.56     29.73 o 
  12   6   3     1548.13     1856.35     81.25 o 
  13   6   3      552.43      615.26     58.10 o 
   1   7   3     2988.34     2989.43     69.49 o 
   2   7   3      277.33      610.56     84.14 o 
   3   7   3      269.95      248.94     21.51 o 
   4   7   3     1034.09     1034.33     36.77 o 
   5   7   3       19.74       84.44     20.28 o 
   6   7   3      320.04      438.30     26.92 o 
   7   7   3      574.88      673.67     36.67 o 
   8   7   3     1769.65     2215.81     74.19 o 
   9   7   3     1269.36     1662.52     58.12 o 
  10   7   3      515.56      674.15     37.46 o 
  11   7   3      305.76      601.54    118.88 o 
  12   7   3     1387.91     1167.39     51.91 o 
   1   8   3     3100.52     3596.44    105.30 o 
   2   8   3     2023.05     2054.40     65.91 o 
   3   8   3     3652.36     3629.17    108.29 o 
   4   8   3      741.37      999.97     47.94 o 
   5   8   3      767.55      799.04     40.39 o 
   6   8   3     2507.52     2275.17     79.50 o 
   7   8   3      259.97      571.02     63.13 o 
   8   8   3      563.91      739.78     85.89 o 
   9   8   3      526.24      539.42     40.29 o 
  10   8   3      232.80      265.42     23.51 o 
  11   8   3     2069.52     1812.49    100.43 o 
   1   9   3      220.97      286.98     32.81 o 
   2   9   3     2156.41     1880.44     68.86 o 
   3   9   3      596.01      578.31     41.39 o 
   4   9   3      631.04     1043.32     45.94 o 
   5   9   3      620.68      652.07     36.37 o 
   6   9   3      429.43      607.89     33.56 o 
   7   9   3      395.67      429.32     26.32 o 
   8   9   3     1357.79     1453.67     55.96 o 
   9   9   3      119.31      149.49     21.53 o 
   1  10   3      246.67      249.78     37.16 o 
   2  10   3      712.34      800.16     38.88 o 
   3  10   3      576.68      927.08     41.44 o 
   4  10   3       33.21      631.14     58.98 o 
   5  10   3      550.36      579.03     31.22 o 
   6  10   3      171.68      424.66     56.87 o 
   7  10   3      412.01      460.92     58.20 o 
   1  11   3      153.15      129.44     62.47 o 
   0   0   4     7342.20     7525.19    399.06 o 
   2   0   4    13125.44    14399.75    610.67 o 
   4   0   4      929.61      669.49     29.76 o 
   6   0   4     7360.92     8400.28    365.68 o 
   8   0   4     1137.74     1577.00     97.67 o 
  10   0   4     3885.87     3737.05    132.46 o 
  12   0   4     4295.58     4464.34    230.97 o 
  14   0   4     1998.73     2317.02    131.04 o 
  16   0   4      400.87      552.49     91.95 o 
   0   1   4      921.65      931.72     36.19 o 
   1   1   4     3784.42     3130.00     77.65 o 
   2   1   4    13950.13    14085.53    350.72 o 
   3   1   4     7794.28     7020.38    166.98 o 
   4   1   4     3613.31     3501.17     83.18 o 
   5   1   4    14394.56    14477.11    419.60 o 
   6   1   4     1269.94     1351.35     58.96 o 
   7   1   4     5973.77     6515.99    250.19 o 
   8   1   4     5606.02     5956.05    257.89 o 
   9   1   4      928.94      920.10     33.09 o 
  10   1   4      388.57      669.64     34.57 o 
  11   1   4    10476.94    10652.13    267.04 o 
  12   1   4     1391.14     1629.64     55.20 o 
  13   1   4        4.82       35.01     26.77 o 
  14   1   4       56.24       69.21     27.09 o 
  15   1   4      412.60      422.27     33.69 o 
  16   1   4       51.70      131.57     23.82 o 
   0   2   4    47916.04    52306.04   1731.65 o 
   1   2   4     4304.46     3593.47     93.65 o 
   2   2   4    23310.30    23782.98    593.96 o 
   3   2   4    14310.96    13224.75    299.44 o 
   4   2   4     8931.33     9692.84    240.60 o 
   5   2   4     6277.48     6541.29    199.47 o 
   6   2   4    18303.42    21286.40    690.17 o 
   7   2   4      806.02      788.16     38.02 o 
   8   2   4     5605.88     5900.97    176.90 o 
   9   2   4       99.49      112.70     17.48 o 
  10   2   4      781.54     1579.81     77.10 o 
  11   2   4     3636.84     3441.35     87.77 o 
  12   2   4      448.20      825.54     39.22 o 
  13   2   4     1302.53     1477.02     56.99 o 
  14   2   4     2983.65     2894.95    100.64 o 
  15   2   4        8.77       70.99     27.49 o 
  16   2   4       68.99       73.97     27.05 o 
   0   3   4     1073.28     1052.92     45.32 o 
   1   3   4     4628.66     4411.30    105.44 o 
   2   3   4     2848.58     3121.69     77.65 o 
   3   3   4    13389.12    12524.66    347.96 o 
   4   3   4      151.13      265.92     20.84 o 
   5   3   4     6308.48     5817.90    178.51 o 
   6   3   4     5023.18     5486.33    192.25 o 
   7   3   4      999.38      904.62     47.06 o 
   8   3   4     2743.65     2528.94     57.47 o 
   9   3   4      808.76     1107.05     42.26 o 
  10   3   4      795.46     1066.75     42.54 o 
  11   3   4     1289.28     1849.32     61.75 o 
  12   3   4     9669.86     9007.96    211.18 o 
  13   3   4      468.68      456.37     31.97 o 
  14   3   4      846.38      818.93     39.29 o 
  15   3   4     1785.59     1812.78     74.00 o 
   0   4   4    10616.05    10716.29    371.96 o 
   1   4   4     1731.08     1698.88     45.83 o 
   2   4   4     2951.04     2760.39     76.48 o 
   3   4   4     2458.88     2337.99     72.42 o 
   4   4   4    14564.60    16792.39    478.22 o 
   5   4   4      391.48      500.88     31.08 o 
   6   4   4      246.82      311.10     53.15 o 
   7   4   4     8010.86     7270.79    163.56 o 
   8   4   4     1826.70     2112.86     65.49 o 
   9   4   4     2470.49     2501.72     62.39 o 
  10   4   4      178.40      313.38     30.73 o 
  11   4   4      103.65      225.35     27.00 o 
  12   4   4     3117.15     3066.16     93.02 o 
  13   4   4     1646.81     1693.48     57.90 o 
  14   4   4       52.35      405.45     47.16 o 
  15   4   4      744.79      703.99     42.57 o 
   0   5   4      316.24      395.60     37.07 o 
   1   5   4     7170.03     6953.76    188.16 o 
   2   5   4      946.58      867.66     35.65 o 
   3   5   4     2925.11     2827.51     91.23 o 
   4   5   4    16830.50    17422.29    515.30 o 
   5   5   4      158.53      239.56     21.14 o 
   6   5   4     1161.63     1530.63     91.73 o 
   7   5   4      212.55      244.69     26.05 o 
   8   5   4      450.58      453.71     21.64 o 
   9   5   4     4624.67     3679.54     95.86 o 
  10   5   4     2711.70     3514.05    171.10 o 
  11   5   4      605.18      990.04     84.31 o 
  12   5   4      255.63      338.07     29.38 o 
  13   5   4      696.23      517.28     34.93 o 
  14   5   4      764.65      840.26     39.70 o 
   0   6   4       35.83       99.19     21.29 o 
   1   6   4     3148.08     3265.45     73.70 o 
   2   6   4     4668.03     4532.02     96.76 o 
   3   6   4     3515.39     3157.75     64.89 o 
   4   6   4      581.08      672.57     26.44 o 
   5   6   4     1207.46     1136.55     51.33 o 
   6   6   4     1164.14     1179.43     52.79 o 
   7   6   4     1003.71     1177.99     61.77 o 
   8   6   4     1463.35     1463.98     50.18 o 
   9   6   4     7441.33     6747.90    194.91 o 
  10   6   4     1193.45     1409.19     67.69 o 
  11   6   4      828.74      967.89     44.59 o 
  12   6   4      525.90      688.99     58.47 o 
  13   6   4      984.41      671.65     48.28 o 
   0   7   4      523.10      631.89     40.34 o 
   1   7   4     2797.57     2536.33     59.72 o 
   2   7   4     5119.41     4958.64    108.42 o 
   3   7   4       92.16      115.95     20.10 o 
   4   7   4      626.21      708.30     31.40 o 
   5   7   4     1836.22     1491.74     49.30 o 
   6   7   4     1046.37     1086.26     40.86 o 
   7   7   4      867.50      959.08     39.47 o 
   8   7   4     2184.85     2343.89     71.21 o 
   9   7   4      282.90      551.87    112.27 o 
  10   7   4      872.37      847.61     43.07 o 
  11   7   4     1519.05     1164.07     49.64 o 
  12   7   4      316.04      453.90     98.92 o 
   0   8   4     2314.62     2336.64    111.93 o 
   1   8   4     1736.55     1907.07     61.30 o 
   2   8   4      494.73      827.42     43.62 o 
   3   8   4      492.66      757.83     44.34 o 
   4   8   4     1833.18     1897.83     68.77 o 
   5   8   4      283.55      418.60     28.98 o 
   6   8   4      315.61      491.22     55.35 o 
   7   8   4      415.17      394.35     27.79 o 
   8   8   4     2736.09     2489.01    118.90 o 
   9   8   4      215.99      412.64     67.84 o 
  10   8   4       83.08      131.64     21.76 o 
  11   8   4     1075.33      953.45     56.55 o 
   0   9   4       28.87       66.48     30.55 o 
   1   9   4      554.23      683.51     58.59 o 
   2   9   4      258.94      487.15     33.60 o 
   3   9   4      701.36      661.42     42.18 o 
   4   9   4     1374.51     1574.16     59.19 o 
   5   9   4      509.99      640.21     36.85 o 
   6   9   4      772.36      785.04     50.12 o 
   7   9   4      374.46      626.45     44.15 o 
   8   9   4      377.19      801.64     62.39 o 
   9   9   4      106.12      196.80     21.34 o 
   0  10   4       38.10       28.96     46.93 o 
   1  10   4      238.93      239.14     36.60 o 
   2  10   4      462.97      500.25     32.98 o 
   3  10   4     1627.79     1502.87     56.04 o 
   4  10   4     1132.77     1199.94     59.05 o 
   5  10   4      296.40      384.32     26.69 o 
   6  10   4     1581.05     1140.55     61.35 o 
   2   0   5    40189.10    41428.73   1818.96 o 
   4   0   5     6100.99     5320.98    217.93 o 
   6   0   5    45391.91    50690.42   1920.19 o 
   8   0   5     2864.02     2865.12    170.21 o 
  10   0   5    20849.73    18524.59    777.10 o 
  12   0   5     6333.31     6705.43    319.81 o 
  14   0   5      547.93      590.33     68.17 o 
  16   0   5     1609.47     1563.88    152.19 o 
   1   1   5     4722.09     3901.42     93.72 o 
   2   1   5     1680.70     1849.12     53.12 o 
   3   1   5     4557.34     4010.93    102.24 o 
   4   1   5    23393.04    25920.10    616.55 o 
   5   1   5     4494.03     4407.80    121.14 o 
   6   1   5     1429.92     1339.91     52.61 o 
   7   1   5     2113.53     2476.93     86.31 o 
   8   1   5      497.63      460.23     39.73 o 
   9   1   5      297.23      676.94     37.37 o 
  10   1   5     1844.36     1689.21     50.76 o 
  11   1   5     3889.49     4334.67    125.51 o 
  12   1   5       85.21      170.82     26.22 o 
  13   1   5      874.72      816.09     44.02 o 
  14   1   5       70.25       89.54     27.56 o 
  15   1   5      302.01      318.94     33.47 o 
  16   1   5      106.87      167.98     26.16 o 
   1   2   5      329.08      342.65     17.66 o 
   2   2   5     5555.95     5901.17    147.17 o 
   3   2   5     6557.07     6389.59    192.27 o 
   4   2   5     6850.59     7245.29    196.62 o 
   5   2   5    13649.34    15062.70    450.78 o 
   6   2   5    26148.74    30875.68   1035.26 o 
   7   2   5     1466.48     1924.34     83.58 o 
   8   2   5     6670.96     7448.59    211.87 o 
   9   2   5      643.16      712.41     32.53 o 
  10   2   5     9406.41     9041.23    211.78 o 
  11   2   5     4600.17     4634.08    112.50 o 
  12   2   5     2946.26     3231.94     90.97 o 
  13   2   5      830.82      804.06     44.49 o 
  14   2   5     2789.66     2664.67     96.34 o 
  15   2   5     1272.91     1146.87     54.31 o 
  16   2   5       80.55      126.56     27.55 o 
   1   3   5      381.53      355.68     18.77 o 
   2   3   5     5831.36     6336.24    155.59 o 
   3   3   5     4010.65     4369.91    121.00 o 
   4   3   5     2444.65     2779.35     84.78 o 
   5   3   5     5080.11     4843.26    153.82 o 
   6   3   5     5036.06     5649.60    193.29 o 
   7   3   5       92.73      198.54     20.21 o 
   8   3   5     2806.90     2362.52     58.82 o 
   9   3   5     8331.12     7864.00    158.54 o 
  10   3   5     4047.21     3874.52     83.47 o 
  11   3   5      729.75      801.53     33.40 o 
  12   3   5     2930.64     3462.56     95.87 o 
  13   3   5      206.73      323.06     28.96 o 
  14   3   5     1060.34      973.30     80.16 o 
  15   3   5       76.95      391.28     63.50 o 
   1   4   5     2014.20     1803.85     48.36 o 
   2   4   5     2169.39     2191.97     61.41 o 
   3   4   5     7389.22     7694.15    207.28 o 
   4   4   5       77.01       57.91     20.06 o 
   5   4   5     4239.62     4467.77    142.71 o 
   6   4   5     8540.62     8686.05    270.26 o 
   7   4   5     9893.22     9499.25    197.78 o 
   8   4   5     9532.13    10007.57    227.89 o 
   9   4   5     1196.43     1469.60     62.11 o 
  10   4   5      339.47      397.41     30.48 o 
  11   4   5     1102.56     1148.08     48.02 o 
  12   4   5     3962.11     4315.37    124.37 o 
  13   4   5      112.08      205.03     25.94 o 
  14   4   5     1366.46     1141.60     47.34 o 
  15   4   5      329.28      495.89     33.85 o 
   1   5   5     3254.71     3466.84     95.30 o 
   2   5   5     1253.75     1495.74     53.59 o 
   3   5   5     8661.34     9031.85    283.51 o 
   4   5   5     1688.88     1866.43     57.37 o 
   5   5   5     1826.25     1769.55     45.58 o 
   6   5   5     7028.70     6783.36    139.16 o 
   7   5   5     1171.94     1105.95     34.49 o 
   8   5   5      650.43      733.18     51.29 o 
   9   5   5      385.24      486.89     67.11 o 
  10   5   5     6647.41     6591.14    198.53 o 
  11   5   5     3344.35     2988.95     99.79 o 
  12   5   5      111.70      179.68     26.65 o 
  13   5   5      439.63      842.15     77.13 o 
  14   5   5      816.62      890.15     56.99 o 
   1   6   5     7943.31     7395.04    155.31 o 
   2   6   5      393.69      576.84     21.91 o 
   3   6   5     3897.30     3440.41     71.16 o 
   4   6   5       24.00        9.61     16.15 o 
   5   6   5    11300.09    10498.86    236.18 o 
   6   6   5      324.07      502.82     29.00 o 
   7   6   5     8308.43     8048.94    203.36 o 
   8   6   5      553.20      810.98     48.21 o 
   9   6   5     1279.39     1303.67    113.66 o 
  10   6   5     4232.21     4238.90    128.76 o 
  11   6   5     1259.46     1349.89     49.68 o 
  12   6   5      249.12      278.07     27.42 o 
  13   6   5      221.53      289.07     31.36 o 
   1   7   5     1447.43     1206.99     34.37 o 
   2   7   5      176.98      324.90    147.46 o 
   3   7   5      392.29      442.44     24.82 o 
   4   7   5      414.20      990.26     91.84 o 
   5   7   5     2049.12     1854.61     59.42 o 
   6   7   5      112.84      204.40     30.80 o 
   7   7   5      211.00      238.82     28.52 o 
   8   7   5      255.22      522.52     78.58 o 
   9   7   5     1132.43     1232.41     48.03 o 
  10   7   5      370.51      498.10     60.84 o 
  11   7   5       40.95       98.39     40.54 o 
  12   7   5      549.56      630.93     37.23 o 
   1   8   5     1720.25     1644.78     58.62 o 
   2   8   5     1294.24     1099.02     49.46 o 
   3   8   5      448.28      468.07     34.92 o 
   4   8   5      806.95      958.81     47.28 o 
   5   8   5      302.24      325.18     27.40 o 
   6   8   5      299.63      647.19     45.47 o 
   7   8   5        3.44      162.30     33.06 o 
   8   8   5      455.72      682.04     57.97 o 
   9   8   5     1065.25     1296.67     54.25 o 
  10   8   5      345.45      218.81     21.75 o 
  11   8   5      100.48      194.14     54.34 o 
   1   9   5     1253.78     1148.09     52.49 o 
   2   9   5      197.90      268.26     28.14 o 
   3   9   5      537.78      548.07     40.24 o 
   4   9   5      345.29      416.15     46.70 o 
   5   9   5     1624.75     1641.09     58.31 o 
   6   9   5      844.90      983.17     40.82 o 
   7   9   5     1892.04     1585.18     59.98 o 
   8   9   5     1753.11     1688.05     58.01 o 
   9   9   5      489.29      561.87     33.45 o 
   1  10   5      535.57      458.89     41.05 o 
   2  10   5      172.65      475.22    146.79 o 
   3  10   5     1189.28     1043.79     44.39 o 
   4  10   5       85.99      352.56     33.50 o 
   5  10   5      403.32      462.26     36.53 o 
   6  10   5      970.21     1264.86     59.45 o 
   0   0   6    18979.35    19551.08   1022.47 o 
   2   0   6    37466.68    40399.90   1733.09 o 
   4   0   6    34305.53    38539.84   1454.56 o 
   8   0   6     3909.97     4071.32    252.37 o 
  10   0   6     2233.76     2691.75    111.37 o 
  12   0   6     5537.41     5775.40    286.97 o 
  14   0   6     1618.53     1604.78    100.49 o 
  16   0   6     1562.53     1522.42    146.17 o 
   0   1   6    23078.02    24516.51    900.81 o 
   1   1   6     5086.22     4034.70    114.70 o 
   2   1   6    21332.40    22243.35    589.22 o 
   3   1   6    11895.44    10736.43    301.63 o 
   4   1   6    11769.12    11945.51    314.83 o 
   5   1   6     4971.58     4695.08    148.79 o 
   6   1   6      400.66      425.41     26.67 o 
   7   1   6     6010.19     6401.74    217.10 o 
   8   1   6      246.68      257.03     28.30 o 
   9   1   6     3533.35     3646.07     89.75 o 
  10   1   6     3918.01     3368.95     90.75 o 
  11   1   6     1004.52     1144.81     47.43 o 
  12   1   6      460.75      440.53     32.10 o 
  13   1   6     1350.95     1348.41     55.69 o 
  14   1   6      360.76      380.74     35.69 o 
  15   1   6       69.27       66.52     27.26 o 
  16   1   6     1096.96      988.35     54.81 o 
   0   2   6   120033.50   131919.70   4324.60 o 
   1   2   6     1876.31     1867.95     48.99 o 
   2   2   6      151.00      131.69     15.49 o 
   3   2   6     3339.15     3319.07    108.29 o 
   4   2   6     4603.55     4806.71    140.27 o 
   5   2   6     2436.37     2110.43     75.97 o 
   6   2   6     2540.45     2794.44     98.28 o 
   7   2   6      858.00     1061.07     51.42 o 
   8   2   6      549.15      553.39     31.88 o 
   9   2   6     5324.92     5011.78    112.35 o 
  10   2   6     5561.03     5286.09    125.99 o 
  11   2   6     1616.44     2433.07     78.08 o 
  12   2   6     3291.23     3233.43    100.81 o 
  13   2   6      298.55      467.66     35.86 o 
  14   2   6      399.96      742.35     84.20 o 
  15   2   6       33.49      186.19     29.07 o 
  16   2   6      365.30      298.11     33.38 o 
   0   3   6     5090.46     5401.41    179.60 o 
   1   3   6     3184.76     3105.29     78.52 o 
   2   3   6     4107.55     4247.46    110.59 o 
   3   3   6     1020.04      989.53     34.96 o 
   4   3   6     1052.38     1165.37     43.38 o 
   5   3   6     5936.01     6191.87    193.13 o 
   6   3   6      879.60      923.68     43.37 o 
   7   3   6     2374.74     2470.16     62.10 o 
   8   3   6     1001.16      996.31     32.22 o 
   9   3   6     1880.66     1741.58     42.51 o 
  10   3   6      408.81      560.56     30.65 o 
  11   3   6     2326.42     2420.69     66.94 o 
  12   3   6     2111.72     2018.65     62.82 o 
  13   3   6     1041.14      837.70     41.14 o 
  14   3   6     1285.10     1452.43     53.00 o 
  15   3   6      754.76      774.58     41.80 o 
   0   4   6    17868.37    19740.23    744.34 o 
   1   4   6     2012.86     1896.54     52.16 o 
   2   4   6     1471.47     1479.76     46.60 o 
   3   4   6     7425.19     7473.56    202.81 o 
   4   4   6     2747.95     3042.59     98.60 o 
   5   4   6    16025.95    17615.84    530.47 o 
   6   4   6     1589.06     1758.51     44.47 o 
   7   4   6     3105.44     3053.85     81.76 o 
   8   4   6     3607.61     3923.56    102.02 o 
   9   4   6      319.31      446.33     27.34 o 
  10   4   6      729.12     1078.88     46.43 o 
  11   4   6     1420.55     1232.60     49.04 o 
  12   4   6     1323.77     1699.15     57.00 o 
  13   4   6       20.91       25.17     22.77 o 
  14   4   6      138.70      364.88     36.33 o 
  15   4   6      196.87      224.44     27.58 o 
   0   5   6    36392.48    39969.75   1533.73 o 
   1   5   6     4618.26     4607.00    122.21 o 
   2   5   6      629.35      677.91     33.92 o 
   3   5   6    10219.58     9420.96    273.39 o 
   4   5   6     1644.30     1706.81     87.07 o 
   5   5   6      539.71      608.12     22.67 o 
   6   5   6     6658.50     6028.56    123.92 o 
   7   5   6     1211.35     1171.63     36.59 o 
   8   5   6    11353.63    10444.04    213.56 o 
   9   5   6      204.12      210.69     32.15 o 
  10   5   6     2712.44     3227.45    106.41 o 
  11   5   6      384.55      441.28     65.43 o 
  12   5   6      482.69      531.16     34.35 o 
  13   5   6     3509.53     3314.94    109.75 o 
  14   5   6      498.84      701.86     34.79 o 
   0   6   6     3270.60     2933.64    102.01 o 
   1   6   6     4422.58     4069.03     88.85 o 
   2   6   6     1517.92     1361.24     33.37 o 
   3   6   6      538.31      647.87     23.70 o 
   4   6   6      274.54      357.85     26.34 o 
   5   6   6     4593.52     4036.42    151.56 o 
   6   6   6     4246.17     3950.74     93.36 o 
   7   6   6     2279.85     2305.06    105.49 o 
   8   6   6     1029.93     1070.69     67.38 o 
   9   6   6      887.57      786.29     38.60 o 
  10   6   6      800.72      991.75     80.82 o 
  11   6   6      946.52     1232.92     50.33 o 
  12   6   6       18.14       75.93     24.38 o 
  13   6   6      323.92      337.10     33.15 o 
   0   7   6      704.50      739.00     42.92 o 
   1   7   6      692.07      724.44     27.36 o 
   2   7   6     9047.68     8589.86    190.21 o 
   3   7   6      118.79      190.06     20.55 o 
   4   7   6     9844.80     9269.40    262.47 o 
   5   7   6     1815.89     1893.37     62.03 o 
   6   7   6      126.60      167.84     23.62 o 
   7   7   6      469.53      394.08     25.75 o 
   8   7   6      172.39      149.86     21.81 o 
   9   7   6     1512.87     1516.59     55.74 o 
  10   7   6      864.76     1264.45     51.60 o 
  11   7   6       98.30       77.46     20.97 o 
  12   7   6      606.90      544.27     29.77 o 
   0   8   6      239.32      426.60     40.74 o 
   1   8   6      674.78      657.44     35.31 o 
   2   8   6      132.54      177.23     26.76 o 
   3   8   6      385.66      533.83     46.69 o 
   4   8   6      128.53      243.65     29.01 o 
   5   8   6       29.91      112.08     23.54 o 
   6   8   6      629.04      748.89     38.78 o 
   7   8   6      636.02      807.44     35.89 o 
   8   8   6      786.86      849.44     39.54 o 
   9   8   6     1057.77      970.47     45.98 o 
  10   8   6      246.65      206.44     20.95 o 
  11   8   6      665.27      512.00     55.83 o 
   0   9   6     3300.00     3120.26    125.13 o 
   1   9   6      682.17      979.19     47.64 o 
   2   9   6      456.42      499.77     32.76 o 
   3   9   6      854.96      642.82     39.98 o 
   4   9   6        9.96       33.12     22.57 o 
   5   9   6     1025.38     1153.12     47.08 o 
   6   9   6     1682.70     1784.35     60.79 o 
   7   9   6      443.89      549.38     32.12 o 
   8   9   6      922.87     1189.31     51.69 o 
   9   9   6       57.98      294.45     41.66 o 
   0  10   6       46.73       88.16     46.56 o 
   1  10   6      280.81      343.44     36.82 o 
   2  10   6     2059.86     1893.63     74.74 o 
   3  10   6       58.18      172.53     23.21 o 
   4  10   6      550.66      618.45     32.93 o 
   5  10   6      629.39      636.59     34.59 o 
   6  10   6     1450.19     1293.63     52.09 o 
   2   0   7    14389.53    15194.60    657.85 o 
   4   0   7     1114.38     1342.18     64.14 o 
   6   0   7    15701.49    19772.86    857.82 o 
   8   0   7    20002.85    19797.43    861.20 o 
  10   0   7     3733.97     4124.79    186.59 o 
  12   0   7     8055.77     8439.38    396.00 o 
  14   0   7     2581.35     2567.18    171.29 o 
  16   0   7     1573.67     1409.16    136.08 o 
   1   1   7    26663.19    22801.74    590.96 o 
   2   1   7     5171.19     5006.63    141.28 o 
   3   1   7    12763.03    12073.45    370.12 o 
   4   1   7     2742.57     2592.94     77.95 o 
   5   1   7    10238.86    10670.49    322.62 o 
   6   1   7     7912.45     9740.32    301.38 o 
   7   1   7    12806.87    14454.17    538.94 o 
   8   1   7     1165.19     1350.79     48.62 o 
   9   1   7     6083.94     6011.69    182.72 o 
  10   1   7     3208.64     2748.15     71.82 o 
  11   1   7      405.61      434.93     28.61 o 
  12   1   7      283.66      330.00     31.32 o 
  13   1   7      438.74      553.24     38.97 o 
  14   1   7       29.96       20.59     28.72 o 
  15   1   7      277.51      356.90     34.57 o 
  16   1   7      180.85      234.28     51.00 o 
   1   2   7      249.02      384.68     18.91 o 
   2   2   7    20109.02    22200.13    581.98 o 
   3   2   7       88.70      192.21     19.01 o 
   4   2   7     8711.43     9255.00    266.24 o 
   5   2   7      502.62      616.92     31.44 o 
   6   2   7     9965.00    10751.01    389.75 o 
   7   2   7     1889.87     1780.27     74.18 o 
   8   2   7      132.89      419.09     68.78 o 
   9   2   7     4646.09     4393.66    106.74 o 
  10   2   7      970.72      816.00     34.82 o 
  11   2   7    11816.26    11684.44    329.83 o 
  12   2   7     1729.93     1747.49     70.20 o 
  13   2   7     4761.28     4155.73    139.42 o 
  14   2   7     1580.67     1398.81     65.93 o 
  15   2   7     2726.71     2195.06     94.39 o 
  16   2   7      515.09      431.67     37.93 o 
   1   3   7     7028.88     6327.19    169.85 o 
   2   3   7     9794.17    11048.04    280.16 o 
   3   3   7      601.73      592.76     27.71 o 
   4   3   7      789.93      617.14     29.50 o 
   5   3   7     4062.11     4091.31    143.50 o 
   6   3   7     1730.99     1848.66     63.92 o 
   7   3   7     5402.38     5505.58    132.92 o 
   8   3   7     2168.77     2040.91     58.91 o 
   9   3   7      462.82      470.66     24.54 o 
  10   3   7     1807.83     1832.94     69.34 o 
  11   3   7     3328.78     3339.67     90.07 o 
  12   3   7      655.82      535.86     42.33 o 
  13   3   7      232.51      262.57     24.89 o 
  14   3   7      346.91      475.87     29.86 o 
  15   3   7      365.89      346.30     31.98 o 
   1   4   7     3637.79     3617.14    115.13 o 
   2   4   7     9568.32    10231.11    257.05 o 
   3   4   7     3040.49     3272.41     95.54 o 
   4   4   7       46.98       52.22     22.66 o 
   5   4   7     6563.33     6718.65    211.53 o 
   6   4   7      876.70      740.00     25.74 o 
   7   4   7     5447.78     5420.36    128.70 o 
   8   4   7     2522.41     2379.73     63.16 o 
   9   4   7      428.55      645.40     47.76 o 
  10   4   7     7104.75     6514.35    206.20 o 
  11   4   7      783.15      803.93     39.86 o 
  12   4   7      276.25      338.74     27.69 o 
  13   4   7      239.70      224.66     25.18 o 
  14   4   7      362.43      409.25     26.33 o 
  15   4   7       70.97       70.24     23.36 o 
   1   5   7     3934.37     3712.23    108.81 o 
   2   5   7      139.34      193.16     24.90 o 
   3   5   7     4699.20     4764.16    119.06 o 
   4   5   7      263.25      224.14     16.74 o 
   5   5   7      842.07      899.50     31.48 o 
   6   5   7     3134.35     3534.41     76.44 o 
   7   5   7      547.75      508.01     23.51 o 
   8   5   7     1973.74     2209.97     92.50 o 
   9   5   7     3777.66     3492.23     91.42 o 
  10   5   7       52.54      280.04     42.69 o 
  11   5   7      102.70      135.70     25.21 o 
  12   5   7      340.57      560.87     36.11 o 
  13   5   7     1121.16     1374.68    154.94 o 
  14   5   7     1356.07     1262.17     54.64 o 
   1   6   7      830.04      873.45     26.94 o 
   2   6   7     1871.64     1725.64     40.79 o 
   3   6   7     1021.36     1156.15     30.37 o 
   4   6   7     1405.02     1021.40     32.38 o 
   5   6   7     2558.51     2495.13     74.78 o 
   6   6   7     6805.73     6064.00    165.20 o 
   7   6   7      587.34      740.68     41.68 o 
   8   6   7     2722.64     2512.91    104.87 o 
   9   6   7      754.84      524.54     34.62 o 
  10   6   7       47.75       68.92     26.93 o 
  11   6   7     1128.41     1278.05     61.88 o 
  12   6   7      222.41      158.08     22.31 o 
  13   6   7       34.57       68.73     25.43 o 
   1   7   7      963.87      825.32     29.58 o 
   2   7   7     1796.39     1855.28     53.63 o 
   3   7   7      862.95     1124.58     44.35 o 
   4   7   7      326.72      388.30     30.74 o 
   5   7   7     4187.61     3834.65    106.10 o 
   6   7   7      507.10      703.64     40.13 o 
   7   7   7      145.15      109.16     21.90 o 
   8   7   7      421.59      404.38     25.59 o 
   9   7   7      329.49      420.03     52.04 o 
  10   7   7     1450.46     1585.82     65.81 o 
  11   7   7      360.72      257.44     24.19 o 
  12   7   7       37.74      187.78     36.59 o 
   1   8   7       40.67      257.57     27.33 o 
   2   8   7      391.17      494.23     52.16 o 
   3   8   7     2688.90     2661.45     86.52 o 
   4   8   7      139.49      144.71     26.03 o 
   5   8   7      770.90      824.74     41.24 o 
   6   8   7      886.15      844.55     38.50 o 
   7   8   7     1079.66     1186.21     44.06 o 
   8   8   7      374.91      452.31     68.29 o 
   9   8   7      449.29      578.52     65.33 o 
  10   8   7      233.91      191.49     20.55 o 
  11   8   7       30.01      -22.39     68.83 o 
   1   9   7     1116.07     1278.33     53.71 o 
   2   9   7      174.21      351.59     31.50 o 
   3   9   7      317.26      331.36     31.15 o 
   4   9   7       58.98      180.99     34.45 o 
   5   9   7     1203.28     1131.08     46.55 o 
   6   9   7     2037.09     2055.21     67.80 o 
   7   9   7      387.23      338.14     25.32 o 
   8   9   7       73.49      249.53     21.85 o 
   9   9   7      965.90      854.69    117.11 o 
   1  10   7      312.49      331.45     45.90 o 
   2  10   7     1029.19     1247.11     58.18 o 
   3  10   7       36.84       38.65     20.40 o 
   4  10   7      335.86      593.89     52.63 o 
   5  10   7     1016.07      759.14     31.87 o 
   6  10   7       21.85      174.51     21.78 o 
   0   0   8     4267.94     3912.29    217.12 o 
   2   0   8    23528.34    23284.11    874.22 o 
   4   0   8      819.95     1089.28     74.29 o 
   6   0   8      933.23     1043.96     57.72 o 
   8   0   8     6322.39     5765.97    205.39 o 
  10   0   8     1193.17     2262.54    140.82 o 
  12   0   8     7357.64     8165.03    467.93 o 
  14   0   8     1379.53     1413.71     96.86 o 
  16   0   8     2580.36     1996.10    192.72 o 
   0   1   8   149581.34   152705.88   5607.20 o 
   1   1   8    16862.18    14614.63    377.30 o 
   2   1   8    14872.65    15245.37    421.29 o 
   3   1   8    10215.46     9379.31    279.85 o 
   4   1   8      798.79      945.39     39.36 o 
   5   1   8     2503.39     2661.20     81.55 o 
   6   1   8     2659.71     2641.72     83.63 o 
   7   1   8     1010.92     1076.44     49.81 o 
   8   1   8     2538.75     2785.74     73.47 o 
   9   1   8      427.66      420.73     25.09 o 
  10   1   8     5041.17     4578.06    119.74 o 
  11   1   8     4278.00     4131.69    115.05 o 
  12   1   8     1312.18     1361.64     59.19 o 
  13   1   8      444.62      517.63     41.70 o 
  14   1   8      232.35      287.25     33.00 o 
  15   1   8     1533.71     1433.42     68.57 o 
  16   1   8       46.63       66.41     22.53 o 
   0   2   8      216.46      154.40     23.00 o 
   1   2   8     4532.98     4146.04    105.09 o 
   2   2   8     1139.10     1150.71     37.80 o 
   3   2   8     1907.16     1656.77     54.17 o 
   4   2   8     3269.56     3370.62    101.31 o 
   5   2   8     5657.72     6465.73    217.73 o 
   6   2   8     1830.92     1830.70     69.09 o 
   7   2   8     3186.72     3387.31    122.69 o 
   8   2   8     3832.01     4409.06    112.30 o 
   9   2   8     5844.39     5531.71    135.41 o 
  10   2   8     1053.12      957.71     40.46 o 
  11   2   8      951.53     1227.39     52.73 o 
  12   2   8      188.38      304.52     28.03 o 
  13   2   8      501.60      699.11     51.92 o 
  14   2   8      189.39      429.61     44.46 o 
  15   2   8      948.69     1133.28     76.94 o 
  16   2   8      308.29      282.81     62.69 o 
   0   3   8     2854.97     2888.25    102.17 o 
   1   3   8     5612.81     5432.23    133.03 o 
   2   3   8    17377.69    19837.92    526.06 o 
   3   3   8      130.65      180.75     21.27 o 
   4   3   8    24710.36    27615.82    849.81 o 
   5   3   8     7257.04     8008.05    240.50 o 
   6   3   8     1398.04     1525.71     59.95 o 
   7   3   8      912.26      899.54     30.78 o 
   8   3   8      122.41      146.87     18.98 o 
   9   3   8       25.23       61.50     22.08 o 
  10   3   8     1364.76     1353.91     39.57 o 
  11   3   8      134.79      187.99     38.94 o 
  12   3   8       42.66       64.71     23.47 o 
  13   3   8       65.48       61.78     22.23 o 
  14   3   8       33.54      180.90     35.11 o 
  15   3   8       36.76       69.59     21.24 o 
   0   4   8      176.48      483.27     38.04 o 
   1   4   8    10183.98    10111.78    287.05 o 
   2   4   8     7422.83     7851.24    197.45 o 
   3   4   8     2082.75     2040.77     62.41 o 
   4   4   8     3613.19     4005.95    129.64 o 
   5   4   8     2753.91     2373.78     61.91 o 
   6   4   8      602.48      535.17     22.21 o 
   7   4   8     1102.56     1301.26     36.67 o 
   8   4   8     1307.43     1513.93     43.52 o 
   9   4   8       19.48       43.74     20.87 o 
  10   4   8     1697.28     2171.58    106.67 o 
  11   4   8      406.01      513.18     33.56 o 
  12   4   8       44.10      156.47     25.56 o 
  13   4   8        4.19       10.06     21.90 o 
  14   4   8     1185.00     1064.82     45.45 o 
  15   4   8      173.93      136.20     24.11 o 
   0   5   8     7299.93     6898.44    274.00 o 
   1   5   8      377.01      381.24     23.96 o 
   2   5   8     4834.36     4703.88    114.51 o 
   3   5   8     1694.24     1757.54     41.61 o 
   4   5   8     2138.08     1902.40     94.05 o 
   5   5   8      577.02      769.90     25.27 o 
   6   5   8      376.71      390.09     20.51 o 
   7   5   8      343.88      485.11     31.53 o 
   8   5   8      218.49      181.95     18.53 o 
   9   5   8      620.35      474.39     38.59 o 
  10   5   8      321.15      226.53     22.30 o 
  11   5   8      856.83      797.37     40.66 o 
  12   5   8     1584.25     1352.10     51.10 o 
  13   5   8      893.49     1009.96     43.56 o 
  14   5   8      537.69      630.61     62.46 o 
   0   6   8      107.93      119.65     24.60 o 
   1   6   8     1496.30     1431.86     36.62 o 
   2   6   8     1294.39     1192.07     42.67 o 
   3   6   8     3732.74     3210.19     69.35 o 
   4   6   8      682.20      641.54     25.98 o 
   5   6   8      678.70      793.64     32.65 o 
   6   6   8     9173.43     8139.26    171.90 o 
   7   6   8      143.20      197.34     20.27 o 
   8   6   8      279.00      457.69     45.71 o 
   9   6   8       22.32       45.47     23.17 o 
  10   6   8       31.75       29.29     22.98 o 
  11   6   8      796.22     1016.57     61.77 o 
  12   6   8      162.52      145.06     24.76 o 
  13   6   8      273.42      211.55     29.09 o 
   0   7   8      799.91      530.00     50.03 o 
   1   7   8       17.65      144.14     20.32 o 
   2   7   8     1587.87     1986.68     82.77 o 
   3   7   8     2682.83     2626.63     84.18 o 
   4   7   8      377.26      469.81     61.76 o 
   5   7   8     2572.91     2983.02    145.29 o 
   6   7   8     1134.91     1229.55     45.84 o 
   7   7   8      376.42      597.98     59.10 o 
   8   7   8     1444.34     1449.60     45.77 o 
   9   7   8      525.43      724.23     35.67 o 
  10   7   8     1018.68     1306.68     60.85 o 
  11   7   8       98.61      176.60     28.40 o 
  12   7   8      795.85      818.31     44.37 o 
   0   8   8     4610.62     4353.30    169.24 o 
   1   8   8     2186.08     2404.20    118.08 o 
   2   8   8     1049.68     1286.37     55.39 o 
   3   8   8     2415.78     2523.38     84.77 o 
   4   8   8      130.16      162.59     26.10 o 
   5   8   8     1897.75     2323.36     75.53 o 
   6   8   8      184.81      230.44     23.72 o 
   7   8   8     1058.25     1427.43     49.24 o 
   8   8   8     1591.09     1324.96     51.02 o 
   9   8   8      148.24      130.65     95.21 o 
  10   8   8       27.12      168.34     19.06 o 
   0   9   8      290.27      242.47     38.10 o 
   1   9   8     1149.80     1214.53     51.85 o 
   2   9   8     1432.83     1374.13     57.23 o 
   3   9   8      855.83      696.30     50.38 o 
   4   9   8     1128.68     1304.64     53.83 o 
   5   9   8      138.82      209.52     22.81 o 
   6   9   8      617.54      829.03     50.41 o 
   7   9   8      888.08      688.76     33.18 o 
   8   9   8      300.75      292.37     39.22 o 
   0  10   8       86.04       58.91     41.47 o 
   1  10   8     1796.07     1575.69     74.90 o 
   2  10   8      843.25      927.76     54.79 o 
   3  10   8       12.65       15.15     19.09 o 
   4  10   8      961.27      994.37     42.00 o 
   5  10   8      177.16      293.22     33.30 o 
   6  10   8      110.72      197.92     66.10 o 
   2   0   9     2765.12     2831.55    111.79 o 
   4   0   9     3817.79     3464.82    188.14 o 
   6   0   9     5128.43     5554.13    244.06 o 
   8   0   9    16876.24    18417.66    630.55 o 
  10   0   9    15526.55    14709.81   1609.11 o 
  12   0   9     8826.80     8134.80    513.39 o 
  14   0   9     3275.76     3180.94    153.25 o 
  16   0   9     1707.22     1325.91    135.29 o 
   1   1   9     2747.85     2600.05     69.41 o 
   2   1   9    18638.27    19372.30    533.23 o 
   3   1   9     4816.35     3901.71    124.94 o 
   4   1   9      457.62      443.28     30.80 o 
   5   1   9     4042.60     4569.65    139.04 o 
   6   1   9     1120.41     1408.53     58.51 o 
   7   1   9      157.82      163.32     22.67 o 
   8   1   9      687.25      822.45     46.34 o 
   9   1   9      153.78      159.12     21.97 o 
  10   1   9     1692.57     1730.58     57.06 o 
  11   1   9     2844.51     3361.09    136.25 o 
  12   1   9     1931.08     2272.86     88.57 o 
  13   1   9     1566.97     1286.91     64.79 o 
  14   1   9     1871.19     1695.22     74.45 o 
  15   1   9       67.09      137.24     28.47 o 
  16   1   9      311.35      214.64     62.45 o 
   1   2   9     4543.80     4093.88    111.50 o 
   2   2   9      266.99      262.93     21.27 o 
   3   2   9     2514.31     2202.15     80.66 o 
   4   2   9     7480.20     8584.12    282.59 o 
   5   2   9     9645.59    10641.75    349.09 o 
   6   2   9     2321.19     2268.44     82.32 o 
   7   2   9     9276.89    10212.15    281.27 o 
   8   2   9      257.43      280.99     18.62 o 
   9   2   9     3117.05     3216.29     92.82 o 
  10   2   9      156.51      241.87     24.41 o 
  11   2   9     3690.89     3418.46    111.77 o 
  12   2   9      195.88      230.78     32.32 o 
  13   2   9     2983.42     2775.81     93.20 o 
  14   2   9     1029.10     1000.93     47.58 o 
  15   2   9     2255.07     1902.74    104.09 o 
   1   3   9     8533.20     8053.55    204.68 o 
   2   3   9     6340.98     6513.24    186.03 o 
   3   3   9     2034.00     2204.69     79.66 o 
   4   3   9     1809.21     1872.17     65.89 o 
   5   3   9     1150.98     1253.90     50.86 o 
   6   3   9     2711.33     2706.39     83.78 o 
   7   3   9      218.85      307.00     19.36 o 
   8   3   9     1251.48     1053.92     32.89 o 
   9   3   9     1223.72     1289.75     42.58 o 
  10   3   9      814.58      637.25     45.52 o 
  11   3   9     1863.30     1696.47     58.61 o 
  12   3   9      355.94      403.90     29.45 o 
  13   3   9      413.77      411.14     29.31 o 
  14   3   9     1727.96     1539.94     67.72 o 
  15   3   9      105.55      128.49     21.56 o 
   1   4   9    15482.11    15638.30    457.11 o 
   2   4   9    10767.75    11786.04    342.49 o 
   3   4   9     2995.18     3390.10    102.64 o 
   4   4   9    11606.72    12245.06    374.47 o 
   5   4   9       74.18      180.42     27.48 o 
   6   4   9      199.67      284.87     16.68 o 
   7   4   9      593.39      513.10     22.38 o 
   8   4   9     1718.18     1579.13     43.06 o 
   9   4   9     1574.06     1489.49     43.55 o 
  10   4   9      757.36     1021.50     44.75 o 
  11   4   9     1062.87      963.20     45.17 o 
  12   4   9      959.80      838.91     39.80 o 
  13   4   9      141.83      137.97     24.13 o 
  14   4   9      764.23      738.40     38.04 o 
   1   5   9      423.77      587.10     22.47 o 
   2   5   9    11813.79    11548.63    238.23 o 
   3   5   9     2266.88     2145.43     48.58 o 
   4   5   9     2344.67     2404.82     88.13 o 
   5   5   9      482.27      418.76     19.96 o 
   6   5   9       19.00       35.06     13.94 o 
   7   5   9      433.95      676.57     26.86 o 
   8   5   9       83.19      110.52     18.98 o 
   9   5   9     1569.64     1714.42     53.66 o 
  10   5   9      448.82      587.10     42.59 o 
  11   5   9      596.81      796.78     41.24 o 
  12   5   9       88.52      238.76     39.29 o 
  13   5   9     1144.45     1262.97     79.20 o 
  14   5   9       75.22      107.53     26.65 o 
   1   6   9      750.68      628.68     23.96 o 
   2   6   9     1191.79     1059.78     29.49 o 
   3   6   9     1225.65     1134.14     30.77 o 
   4   6   9      276.43      307.90     23.65 o 
   5   6   9     3665.36     3347.86     77.52 o 
   6   6   9     3242.49     3427.93    111.92 o 
   7   6   9       77.85       26.95     19.07 o 
   8   6   9      210.11      184.43     32.94 o 
   9   6   9       75.78      104.59     24.03 o 
  10   6   9       42.43      123.54     23.77 o 
  11   6   9       56.86      156.50     34.78 o 
  12   6   9      386.06      303.09     26.47 o 
  13   6   9      813.78      887.22     84.53 o 
   1   7   9     1552.93     1496.78     62.34 o 
   2   7   9     5172.78     4899.55    122.75 o 
   3   7   9     2912.04     2930.37     84.31 o 
   4   7   9     5176.59     5110.37    199.85 o 
   5   7   9     5743.45     5419.92    167.23 o 
   6   7   9      513.82      700.46     41.89 o 
   7   7   9     4206.14     3656.35     97.97 o 
   8   7   9     1832.96     1904.33     56.00 o 
   9   7   9      921.34      863.39     38.63 o 
  10   7   9     1423.33     1242.69     47.42 o 
  11   7   9      494.42      409.50     27.11 o 
  12   7   9     2128.19     1901.64     87.93 o 
   1   8   9     5460.13     5063.33    147.51 o 
   2   8   9     2326.89     2432.20     78.07 o 
   3   8   9     1101.69     1271.99     52.98 o 
   4   8   9      103.87       71.82     24.70 o 
   5   8   9     2823.01     2900.85     91.10 o 
   6   8   9     1146.99      838.51     42.00 o 
   7   8   9     2026.00     1845.11     59.83 o 
   8   8   9      278.64      324.78     24.92 o 
   9   8   9     3421.89     3116.60    105.04 o 
  10   8   9      409.02      538.36     29.44 o 
   1   9   9      719.33      866.57     42.12 o 
   2   9   9      538.59      657.56     39.02 o 
   3   9   9      685.33      795.76     45.45 o 
   4   9   9     1203.05     1164.80     63.48 o 
   5   9   9      434.52      337.37     25.36 o 
   6   9   9      448.24      462.37     34.30 o 
   7   9   9        9.91       87.65     18.72 o 
   8   9   9     1854.02     1615.34     61.24 o 
   1  10   9     1547.48     1460.96     94.34 o 
   2  10   9      652.94      497.68     54.02 o 
   3  10   9       98.63      109.60     22.07 o 
   4  10   9      402.62      472.91     52.38 o 
   5  10   9      366.66      334.61     21.46 o 
   0   0  10     5842.02     5637.21    301.64 o 
   2   0  10    39984.39    42022.75   1587.93 o 
   4   0  10    50628.78    55306.67   2899.12 o 
   6   0  10     9448.37    10373.23    469.70 o 
   8   0  10     1862.67     1878.31     75.38 o 
  10   0  10     1770.90     1441.34    200.00 o 
  12   0  10     1473.06     1554.19     90.64 o 
  14   0  10     5353.86     4726.30    218.75 o 
  16   0  10     2000.06     1190.06    123.70 o 
   0   1  10      462.40      321.29     29.79 o 
   1   1  10    15905.65    14816.70    383.58 o 
   2   1  10     5635.97     6025.17    168.11 o 
   3   1  10     6673.32     5898.29    200.46 o 
   4   1  10     3701.86     4018.42    148.47 o 
   5   1  10     4910.91     4653.82    150.30 o 
   6   1  10     3195.73     3393.50    108.40 o 
   7   1  10     3007.94     2854.00    101.26 o 
   8   1  10      284.26      315.48     23.03 o 
   9   1  10      322.77      332.73     27.00 o 
  10   1  10     1380.45     1319.90     49.04 o 
  11   1  10     1405.57     1737.97    101.73 o 
  12   1  10     2473.14     2392.28     80.36 o 
  13   1  10      805.45      635.81     36.64 o 
  14   1  10       87.48      165.89     45.62 o 
  15   1  10      666.94      559.25     41.55 o 
  16   1  10      185.49       96.57     56.26 o 
   0   2  10    45092.22    50421.88   1832.16 o 
   1   2  10      549.90      603.19     26.76 o 
   2   2  10    23226.11    23935.61    669.65 o 
   3   2  10     4182.97     4182.75    143.34 o 
   4   2  10    16627.34    18821.24    670.44 o 
   5   2  10      793.79      655.62     35.18 o 
   6   2  10     3343.09     3586.31    123.43 o 
   7   2  10      698.42      730.65     33.14 o 
   8   2  10      952.06     1025.88     34.44 o 
   9   2  10     1481.98     1450.71     47.10 o 
  10   2  10     2472.89     2078.62     59.11 o 
  11   2  10      806.54     1076.77     46.02 o 
  12   2  10     1617.47     1525.85     60.70 o 
  13   2  10      449.52      466.45     45.08 o 
  14   2  10       86.84      138.96     31.63 o 
  15   2  10     1090.18     1090.57     83.81 o 
   0   3  10     8423.24     9716.66    404.42 o 
   1   3  10     8200.26     7631.14    201.68 o 
   2   3  10     5005.24     5166.83    149.84 o 
   3   3  10     5166.39     5483.02    161.37 o 
   4   3  10     1689.76     1893.62     68.45 o 
   5   3  10     2765.44     2787.49    106.45 o 
   6   3  10      697.80      678.67     24.56 o 
   7   3  10      422.67      470.83     30.14 o 
   8   3  10     2230.17     1781.10     57.29 o 
   9   3  10     3199.61     2771.12     76.72 o 
  10   3  10      366.46      403.80     50.89 o 
  11   3  10      430.41      377.97     26.54 o 
  12   3  10      494.71      480.56     35.40 o 
  13   3  10       18.99       63.68     26.30 o 
  14   3  10     1507.78     1382.75     77.31 o 
  15   3  10     1866.34     1336.26     57.57 o 
   0   4  10       62.42       82.35     29.08 o 
   1   4  10     5879.73     5992.74    171.90 o 
   2   4  10     8376.60     9083.33    307.06 o 
   3   4  10     1089.80     1188.39     46.09 o 
   4   4  10     4449.76     4519.32    171.99 o 
   5   4  10      457.34      477.42     24.25 o 
   6   4  10     1688.79     1633.25     58.65 o 
   7   4  10      596.23      710.12     25.45 o 
   8   4  10     1833.50     1633.15     48.11 o 
   9   4  10      477.94      482.85     26.04 o 
  10   4  10     1077.61     1254.88     59.63 o 
  11   4  10     1861.89     1689.68     59.22 o 
  12   4  10     1329.96     1398.70     54.88 o 
  13   4  10      319.48      307.39     26.63 o 
  14   4  10      110.46       93.48     19.87 o 
   0   5  10      136.04      115.49     23.52 o 
   1   5  10     3927.83     3356.35     74.56 o 
   2   5  10       63.89      138.46     15.03 o 
   3   5  10     1833.45     1791.19     40.27 o 
   4   5  10      190.86      161.57     16.66 o 
   5   5  10       48.90       29.84     15.00 o 
   6   5  10      423.94      505.96     21.84 o 
   7   5  10     2341.11     2761.50     59.97 o 
   8   5  10       91.72      105.98     19.38 o 
   9   5  10      338.01      312.07     30.99 o 
  10   5  10      775.05      661.26     32.10 o 
  11   5  10      557.18      482.51     27.59 o 
  12   5  10      841.24      922.44     63.09 o 
  13   5  10     1458.59     1381.44     72.83 o 
  14   5  10      104.24      150.67     32.19 o 
   0   6  10     7674.65     6858.01    215.69 o 
   1   6  10      715.12      728.50     24.72 o 
   2   6  10       18.77       52.99     15.83 o 
   3   6  10      192.15      262.82     17.66 o 
   4   6  10     3971.45     4036.10     88.21 o 
   5   6  10     2639.95     2313.51     55.69 o 
   6   6  10     1253.26     1072.51     43.18 o 
   7   6  10      127.40       49.57     19.35 o 
   8   6  10     2432.53     2243.39     64.35 o 
   9   6  10      194.64      213.56     23.00 o 
  10   6  10      684.67      550.82     33.93 o 
  11   6  10      353.28      234.60     25.56 o 
  12   6  10      391.08      348.15     28.35 o 
  13   6  10     1066.54     1328.60     82.67 o 
   0   7  10      662.41      505.09     36.39 o 
   1   7  10     3196.13     2803.88     70.14 o 
   2   7  10     5047.58     5178.25    128.75 o 
   3   7  10      435.22      571.31     40.67 o 
   4   7  10      240.64      413.64     46.55 o 
   5   7  10      317.18      587.91     38.43 o 
   6   7  10      224.00      324.39     31.46 o 
   7   7  10     1413.72     1416.47     59.31 o 
   8   7  10     1965.49     1876.27     60.05 o 
   9   7  10      695.01      753.58     35.34 o 
  10   7  10       65.52      158.97     40.01 o 
  11   7  10      136.14       63.81     20.22 o 
  12   7  10      959.19      840.68    114.97 o 
   0   8  10       10.74       18.32     31.25 o 
   1   8  10     2468.73     2649.62     85.24 o 
   2   8  10      859.63     1145.30     48.76 o 
   3   8  10      839.25      861.86     41.12 o 
   4   8  10        6.41        4.22     23.28 o 
   5   8  10      948.92     1171.86     49.94 o 
   6   8  10       59.32      114.59     21.68 o 
   7   8  10      203.69      216.05     22.66 o 
   8   8  10       13.82       51.76     19.82 o 
   9   8  10     3110.17     3159.82     98.91 o 
  10   8  10       27.94       68.60     26.78 o 
   0   9  10        9.35       35.83     50.25 o 
   1   9  10     1197.28     1259.39     53.85 o 
   2   9  10      290.24      344.73     37.72 o 
   3   9  10     1092.33     1007.42     49.86 o 
   4   9  10      521.47      625.45     39.77 o 
   5   9  10       46.37       54.98     20.14 o 
   6   9  10     1160.00      835.48     33.47 o 
   7   9  10      141.12      129.87     18.51 o 
   8   9  10      147.40      319.59     27.19 o 
   0  10  10      446.00      336.46     44.55 o 
   1  10  10      257.65      352.60     79.64 o 
   2  10  10      130.46      247.67     35.07 o 
   3  10  10      642.17      598.78     35.14 o 
   4  10  10      264.20      244.42     20.76 o 
   5  10  10      525.49      522.92     53.15 o 
   2   0  11      703.34      715.01     42.03 o 
   4   0  11     6320.52     7553.64    415.24 o 
   6   0  11    11616.29    12948.05    634.90 o 
   8   0  11     1257.20     1147.00     57.20 o 
  10   0  11      608.34      660.48    131.90 o 
  12   0  11      202.31      195.46     36.10 o 
  14   0  11      837.56      975.27     62.40 o 
   1   1  11    21384.63    20012.90    522.50 o 
   2   1  11     1446.08     1701.50     54.66 o 
   3   1  11     4193.94     4215.89    144.43 o 
   4   1  11    11926.16    13414.28    484.05 o 
   5   1  11     6153.55     6648.27    209.47 o 
   6   1  11     7294.16     6893.07    233.67 o 
   7   1  11     1315.82     1297.19     46.83 o 
   8   1  11      293.18      373.19     40.59 o 
   9   1  11     5310.78     5476.95    138.69 o 
  10   1  11      633.45      529.22     29.34 o 
  11   1  11     2382.43     2047.95     71.36 o 
  12   1  11      832.58      802.17     41.63 o 
  13   1  11     1726.86     1688.70     64.51 o 
  14   1  11     1826.49     1703.76     72.00 o 
  15   1  11      198.12      189.23     27.16 o 
   1   2  11     2978.12     2770.67     80.49 o 
   2   2  11      683.58      700.59     30.11 o 
   3   2  11     1433.78     1407.56     57.08 o 
   4   2  11      639.95      775.63     44.23 o 
   5   2  11       64.04      126.94     26.05 o 
   6   2  11     8089.12     9559.27    303.01 o 
   7   2  11      428.57      574.25     23.46 o 
   8   2  11      283.92      177.85     16.74 o 
   9   2  11     1728.40     1530.81     61.62 o 
  10   2  11     2548.53     2252.35     56.55 o 
  11   2  11     2988.97     2848.42     79.51 o 
  12   2  11      690.99      814.39     33.92 o 
  13   2  11      328.61      354.42     30.00 o 
  14   2  11      310.68      312.61     27.40 o 
  15   2  11      617.02      577.50     56.05 o 
   1   3  11     4340.60     4029.72    117.88 o 
   2   3  11     5567.82     5750.88    191.24 o 
   3   3  11     2299.62     2084.70     85.12 o 
   4   3  11     5172.02     5662.90    192.60 o 
   5   3  11    12632.78    13241.15    398.18 o 
   6   3  11      718.49      681.30     24.27 o 
   7   3  11     1683.57     1623.99     41.11 o 
   8   3  11      948.03      775.64     29.22 o 
   9   3  11     1339.00     1322.16     55.95 o 
  10   3  11     4375.39     3882.43    195.44 o 
  11   3  11     2192.45     1838.38     80.00 o 
  12   3  11      356.48      321.75     26.30 o 
  13   3  11     1344.48     1513.63     65.34 o 
  14   3  11      420.81      436.65     32.57 o 
  15   3  11       23.57       77.84     41.90 o 
   1   4  11      522.21      554.72     33.05 o 
   2   4  11      400.96      344.37     32.18 o 
   3   4  11     3648.37     3437.95     97.97 o 
   4   4  11     8294.80     8328.36    230.10 o 
   5   4  11    13371.16    12297.76    255.69 o 
   6   4  11     2248.71     2080.21     64.02 o 
   7   4  11      633.71      631.42     36.71 o 
   8   4  11     4906.04     4115.96     94.49 o 
   9   4  11     2791.46     2344.92     80.13 o 
  10   4  11     5898.30     5639.09    164.56 o 
  11   4  11        7.29       63.80     20.03 o 
  12   4  11     2227.97     1977.48     64.70 o 
  13   4  11      862.94      726.77     39.57 o 
  14   4  11      176.12      254.39     30.75 o 
   1   5  11     5919.89     4981.88    107.50 o 
   2   5  11      896.53     1141.45     29.19 o 
   3   5  11     1124.00      963.97     27.26 o 
   4   5  11     1615.37     1492.90     66.11 o 
   5   5  11      864.57      803.23     26.86 o 
   6   5  11     7555.63     6269.84    134.36 o 
   7   5  11      820.64      847.58     36.71 o 
   8   5  11     1108.54      879.98     32.92 o 
   9   5  11      467.99      390.87     29.51 o 
  10   5  11      150.28      141.11     21.73 o 
  11   5  11      150.18      145.30     20.58 o 
  12   5  11     2594.58     2385.80     89.66 o 
  13   5  11      144.51      154.59     22.48 o 
   1   6  11     1895.84     1810.53     53.20 o 
   2   6  11      221.71      198.43     17.96 o 
   3   6  11      834.65      707.67     25.71 o 
   4   6  11     2657.72     2390.09     59.33 o 
   5   6  11      566.43      508.85     24.32 o 
   6   6  11      252.49      411.63     25.23 o 
   7   6  11      116.52      149.92     20.74 o 
   8   6  11     2225.62     2010.30     57.22 o 
   9   6  11     1171.24     1335.82     49.59 o 
  10   6  11      985.63      817.91     52.51 o 
  11   6  11       24.04       13.19     21.07 o 
  12   6  11      708.86      624.44     34.84 o 
  13   6  11     1360.28     1117.61    130.19 o 
   1   7  11      710.41      724.91     31.86 o 
   2   7  11     5207.27     5007.50    126.72 o 
   3   7  11     1211.12     1188.33     45.59 o 
   4   7  11      236.75      226.47     24.79 o 
   5   7  11     1149.90     1113.59     43.04 o 
   6   7  11      375.41      550.71     32.55 o 
   7   7  11      800.83      858.83     49.21 o 
   8   7  11      294.35      380.30     48.53 o 
   9   7  11      676.08      644.12     32.32 o 
  10   7  11      618.39      580.70     31.09 o 
  11   7  11      426.94      426.69     28.30 o 
   1   8  11      652.70      675.70     35.89 o 
   2   8  11     1248.37     1059.83     46.53 o 
   3   8  11     1516.44     1128.82     47.58 o 
   4   8  11        6.16       83.46     27.18 o 
   5   8  11      414.21      644.08     81.96 o 
   6   8  11       55.92       43.78     22.23 o 
   7   8  11      147.49      246.31     20.51 o 
   8   8  11       32.66       94.97     19.75 o 
   9   8  11     1314.32     1261.70     48.59 o 
  10   8  11      217.85      219.28     28.35 o 
   1   9  11     1201.77     1097.54     45.26 o 
   2   9  11      881.51      983.08     54.65 o 
   3   9  11      541.90      850.74     47.21 o 
   4   9  11      255.88      267.89     53.91 o 
   5   9  11      182.19      149.06     24.86 o 
   6   9  11      311.30      323.09     20.84 o 
   7   9  11      452.95      405.29     23.62 o 
   8   9  11      143.10      216.45     63.07 o 
   1  10  11      158.18      167.51     37.28 o 
   2  10  11     1284.40      973.75     56.07 o 
   3  10  11      666.49      653.49     91.31 o 
   4  10  11      156.82      186.50     47.02 o 
   0   0  12      172.26      141.88     37.75 o 
   2   0  12    33872.58    38690.08   1639.46 o 
   4   0  12     3542.90     4140.66    232.48 o 
   6   0  12     1015.58     1064.55     61.55 o 
   8   0  12    15749.66    14402.98    648.03 o 
  10   0  12     1323.59     1412.83     70.61 o 
  12   0  12      171.80      156.44     34.38 o 
  14   0  12      335.08      294.84     36.07 o 
   0   1  12    10654.61    10865.93    403.36 o 
   1   1  12     5994.74     6185.43    165.71 o 
   2   1  12      624.79      660.01     30.63 o 
   3   1  12     3753.82     3587.70    125.83 o 
   4   1  12     5846.33     6262.72    233.14 o 
   5   1  12     2444.75     2822.38    114.02 o 
   6   1  12     1458.74     1840.38     70.89 o 
   7   1  12      231.82      270.06     18.30 o 
   8   1  12       10.27       13.97     14.54 o 
   9   1  12     1318.61     1140.37     34.20 o 
  10   1  12     2473.08     2228.35     78.82 o 
  11   1  12      390.69      518.21     30.92 o 
  12   1  12      427.22      458.35     29.08 o 
  13   1  12      250.59      323.11     28.09 o 
  14   1  12      152.31      251.91     33.03 o 
  15   1  12      426.70      428.19     26.00 o 
   0   2  12      354.52      532.10     36.85 o 
   1   2  12     8372.42     8476.83    243.80 o 
   2   2  12     3202.80     3202.62    110.59 o 
   3   2  12      238.69      267.28     27.55 o 
   4   2  12     1914.00     2304.32     92.91 o 
   5   2  12     2214.26     2494.60     96.76 o 
   6   2  12      201.21      290.32     18.52 o 
   7   2  12       39.03        6.93     13.88 o 
   8   2  12     9310.02     8189.31    218.50 o 
   9   2  12      585.63      634.65     42.21 o 
  10   2  12     1213.57     1083.39     39.52 o 
  11   2  12      202.15      269.46     22.40 o 
  12   2  12     1860.51     1911.05     57.30 o 
  13   2  12      428.15      432.76     38.26 o 
  14   2  12       87.97       80.34     28.03 o 
  15   2  12      146.23      161.08     27.53 o 
   0   3  12    18356.54    20353.22    859.15 o 
   1   3  12      503.99      480.96     29.66 o 
   2   3  12     1964.17     2525.47     92.42 o 
   3   3  12     1425.82     1203.08     52.02 o 
   4   3  12      690.01      819.47     43.37 o 
   5   3  12      888.45      824.26     31.78 o 
   6   3  12     5891.83     5036.30    144.35 o 
   7   3  12     1925.45     1741.37     43.33 o 
   8   3  12     1041.12      912.65     32.52 o 
   9   3  12      233.67      263.47     20.04 o 
  10   3  12     2022.76     1785.61     69.05 o 
  11   3  12       40.01       56.49     20.66 o 
  12   3  12      547.78      541.18     31.22 o 
  13   3  12     4399.30     4499.77    130.74 o 
  14   3  12      924.00      859.75     38.85 o 
  15   3  12       38.23       25.10     21.98 o 
   0   4  12     3387.84     2941.97    166.75 o 
   1   4  12     5391.14     5213.77    194.63 o 
   2   4  12      165.87      192.21     22.97 o 
   3   4  12     2167.27     1922.21     47.72 o 
   4   4  12     3215.89     2770.92     60.37 o 
   5   4  12     6088.88     5308.47    113.36 o 
   6   4  12      410.75      420.68     18.76 o 
   7   4  12      830.71      873.54     30.19 o 
   8   4  12     3610.43     3428.70     85.04 o 
   9   4  12     1907.91     2221.79     75.99 o 
  10   4  12      812.45      967.80     91.67 o 
  11   4  12      343.56      474.85     27.93 o 
  12   4  12      638.32      720.86     56.36 o 
  13   4  12      103.32      117.75     34.08 o 
  14   4  12     1353.53     1091.42     44.37 o 
   0   5  12      471.35      615.09     37.87 o 
   1   5  12     4426.98     3791.49     90.78 o 
   2   5  12    19283.35    17539.19    329.92 o 
   3   5  12      144.04      149.13     16.02 o 
   4   5  12     1259.06     1188.78     35.59 o 
   5   5  12     1443.04     1045.81     31.98 o 
   6   5  12     3891.83     4073.32    118.65 o 
   7   5  12     1849.03     1716.39     49.29 o 
   8   5  12      797.94     1044.30     37.32 o 
   9   5  12     1260.10     1409.01     52.08 o 
  10   5  12      509.82      490.58     41.13 o 
  11   5  12      233.67      214.90     21.17 o 
  12   5  12     1786.51     1682.52     82.58 o 
  13   5  12       47.59       62.47     15.75 o 
   0   6  12      245.65      201.36     29.27 o 
   1   6  12     1889.15     1699.53     49.12 o 
   2   6  12      459.38      513.52     25.13 o 
   3   6  12     2035.59     1631.34     41.23 o 
   4   6  12     3896.09     3564.10     83.94 o 
   5   6  12       20.56      106.37     20.54 o 
   6   6  12       23.10       -0.57     19.59 o 
   7   6  12      136.41      144.30     20.73 o 
   8   6  12      181.73      247.89     33.10 o 
   9   6  12      965.73      974.30     49.32 o 
  10   6  12       97.69       61.55     19.65 o 
  11   6  12       38.07        6.07     20.60 o 
  12   6  12      590.34      547.58     31.11 o 
   0   7  12     7847.04     7395.50    268.47 o 
   1   7  12      208.79      286.23     25.07 o 
   2   7  12     2336.69     2474.57     71.98 o 
   3   7  12      483.55      453.91     32.00 o 
   4   7  12      114.74      131.24     23.33 o 
   5   7  12     1900.72     1757.84     58.57 o 
   6   7  12     1478.59     1370.47     52.99 o 
   7   7  12      712.85      704.09     35.45 o 
   8   7  12      148.25      171.11     20.72 o 
   9   7  12      291.26      290.08     22.63 o 
  10   7  12      113.00      188.99     20.89 o 
  11   7  12      395.52      449.15     34.24 o 
   0   8  12      173.45      100.68     30.73 o 
   1   8  12       17.67       37.28     22.57 o 
   2   8  12       36.82       80.41     26.04 o 
   3   8  12      142.59      138.57     29.56 o 
   4   8  12     1877.36     2022.40     69.71 o 
   5   8  12     2695.84     2298.98     79.06 o 
   6   8  12       97.20       71.73     20.98 o 
   7   8  12      194.65      189.48     20.17 o 
   8   8  12      158.82      171.42     21.17 o 
   9   8  12       93.14      122.34     18.15 o 
   0   9  12      229.95      200.52     48.87 o 
   1   9  12      594.17      689.29     37.34 o 
   2   9  12     1244.14     1177.66     52.40 o 
   3   9  12     1224.68     1403.23     56.57 o 
   4   9  12     2718.45     2529.34     92.14 o 
   5   9  12      300.04      217.83     26.98 o 
   6   9  12       12.39       59.50     16.11 o 
   7   9  12       15.59       62.96     33.68 o 
   1  10  12      405.76      299.11     70.01 o 
   2  10  12       23.30       75.72     32.58 o 
   3  10  12      566.99      588.49     49.17 o 
   2   0  13     1880.15     2052.20    101.86 o 
   4   0  13     2453.02     2289.97    138.11 o 
   6   0  13     1243.82     1454.49     77.88 o 
   8   0  13     1633.23     1382.78     76.10 o 
  10   0  13      695.95      745.26     84.77 o 
  12   0  13     1760.58     1358.82     80.96 o 
  14   0  13      113.99       66.53     33.76 o 
   1   1  13     1820.28     1831.04     57.77 o 
   2   1  13    19988.34    23138.04    687.90 o 
   3   1  13     3776.71     3847.78    132.15 o 
   4   1  13     1571.90     1878.32     73.17 o 
   5   1  13     6856.99     7548.54    274.36 o 
   6   1  13     2086.99     2283.68    117.57 o 
   7   1  13      533.93      561.35     21.70 o 
   8   1  13      211.15      119.09     15.02 o 
   9   1  13       35.65       47.19     16.44 o 
  10   1  13     8750.95     7850.81    197.12 o 
  11   1  13     1119.00      929.73     37.52 o 
  12   1  13      317.18      370.84     26.68 o 
  13   1  13      681.12      613.52     31.84 o 
  14   1  13      419.92      332.44     25.95 o 
  15   1  13      332.58      186.66     39.03 o 
   1   2  13     7934.45     7564.60    205.21 o 
   2   2  13     4728.56     5311.72    178.82 o 
   3   2  13     2835.29     2892.87    103.65 o 
   4   2  13      250.45      432.88     36.69 o 
   5   2  13     2786.23     2583.76     87.51 o 
   6   2  13      107.19       69.56     14.68 o 
   7   2  13       23.28      -14.77     14.77 o 
   8   2  13     6807.58     5751.35    127.45 o 
   9   2  13      930.73      685.94     27.32 o 
  10   2  13     1031.82      861.15     36.33 o 
  11   2  13       89.27       61.39     19.90 o 
  12   2  13      853.58      916.06     37.01 o 
  13   2  13      212.20      158.29     20.45 o 
  14   2  13     1349.87     1189.67     43.97 o 
  15   2  13       54.21       83.60     24.02 o 
   1   3  13     5125.96     4655.59    156.68 o 
   2   3  13      582.20      651.60     36.83 o 
   3   3  13     1622.27     1628.90     65.24 o 
   4   3  13     1550.16     1560.33     67.92 o 
   5   3  13     1404.29     1384.08     35.31 o 
   6   3  13    13961.38    13526.58    293.90 o 
   7   3  13     2873.16     2485.34     58.16 o 
   8   3  13       85.22      186.81     19.00 o 
   9   3  13     3905.11     3703.28     99.52 o 
  10   3  13      148.52      127.91     21.97 o 
  11   3  13     1385.48     1313.86     57.75 o 
  12   3  13      582.28      616.41     32.37 o 
  13   3  13      789.26      816.73     52.28 o 
  14   3  13     1312.63     1082.80     78.30 o 
   1   4  13     7110.99     6656.33    173.27 o 
   2   4  13     1297.96     1318.32     54.18 o 
   3   4  13      906.80      935.15     30.64 o 
   4   4  13     1413.84     1105.57     39.82 o 
   5   4  13     3572.65     3569.49     75.56 o 
   6   4  13     1600.74     1576.27     38.50 o 
   7   4  13     1625.74     1371.18     36.16 o 
   8   4  13     1559.97     1536.94     98.91 o 
   9   4  13     6409.18     6206.38    178.87 o 
  10   4  13     1674.42     1785.26     60.47 o 
  11   4  13      258.65      268.10     23.55 o 
  12   4  13       80.22       67.88     19.42 o 
  13   4  13      843.28      815.66     36.34 o 
  14   4  13      605.80      558.50     63.65 o 
   1   5  13     2645.61     2419.86     61.04 o 
   2   5  13      239.08      321.80     18.36 o 
   3   5  13      260.69      272.84     16.96 o 
   4   5  13      310.78      297.71     19.77 o 
   5   5  13     2577.30     2303.91     55.97 o 
   6   5  13     5418.67     5493.26    115.74 o 
   7   5  13      681.45      570.50     51.10 o 
   8   5  13     2246.10     2401.80     66.60 o 
   9   5  13     1349.78     1167.05     41.81 o 
  10   5  13      938.52      881.35     39.73 o 
  11   5  13     1207.77     1253.71     44.84 o 
  12   5  13     1504.54     1628.43     53.44 o 
  13   5  13      138.98      102.70     17.50 o 
   1   6  13     1063.66      943.61     34.91 o 
   2   6  13      155.85      229.83     20.55 o 
   3   6  13     1080.59      805.08     29.79 o 
   4   6  13      556.42      497.01     38.79 o 
   5   6  13     1156.41     1108.44     38.53 o 
   6   6  13      170.76      110.01     20.86 o 
   7   6  13      588.56      592.00     28.71 o 
   8   6  13      452.99      751.55     39.36 o 
   9   6  13     1544.74     1676.89     62.22 o 
  10   6  13      488.46      480.87     34.03 o 
  11   6  13       11.96       16.43     20.50 o 
  12   6  13       54.75       69.94     18.92 o 
   1   7  13       57.27       45.48     22.32 o 
   2   7  13       35.38       16.63     22.77 o 
   3   7  13       41.04       61.92     23.96 o 
   4   7  13      149.02      150.80     24.75 o 
   5   7  13     1612.13     1638.35     57.44 o 
   6   7  13      105.42      141.75     23.38 o 
   7   7  13      293.88      343.39     25.31 o 
   8   7  13      220.98      217.40     33.49 o 
   9   7  13      168.01      154.84     21.84 o 
  10   7  13     2050.21     1699.68     69.61 o 
  11   7  13      304.74      383.53     41.67 o 
   1   8  13      369.80      297.47     25.54 o 
   2   8  13      619.40      764.58     40.88 o 
   3   8  13      213.21      162.49     28.91 o 
   4   8  13       96.88      138.06     23.58 o 
   5   8  13      625.03      723.52     58.18 o 
   6   8  13      165.17      110.57     20.72 o 
   7   8  13      369.89      402.56     28.38 o 
   8   8  13       71.90      104.92     25.54 o 
   9   8  13      172.49      129.10     21.88 o 
   1   9  13      529.99      402.96     31.62 o 
   2   9  13       12.20       71.07     23.43 o 
   3   9  13     1099.36     1173.67     60.07 o 
   4   9  13       31.07      201.88     30.77 o 
   5   9  13      309.20      186.89     23.68 o 
   6   9  13      119.76      152.43     23.85 o 
   7   9  13      402.52      433.50     44.23 o 
   2  10  13      105.13      147.45     48.64 o 
   3  10  13      425.69      248.66     48.20 o 
   0   0  14     7183.99     7638.91    408.05 o 
   2   0  14    19064.62    22967.12   1067.37 o 
   4   0  14     8077.49     8938.68    474.60 o 
   6   0  14     5808.77     4912.15    228.66 o 
   8   0  14      633.44      467.80     27.71 o 
  10   0  14     1802.05     1591.54     82.70 o 
  12   0  14      779.09      805.95     70.12 o 
  14   0  14      478.79      542.87     93.23 o 
   0   1  14    12827.72    13627.10    507.26 o 
   1   1  14     5254.41     5076.30    148.04 o 
   2   1  14        7.22       17.62     21.89 o 
   3   1  14     7847.27     8178.10    304.04 o 
   4   1  14     1464.80     1606.54     71.11 o 
   5   1  14     2988.78     2892.05    118.05 o 
   6   1  14     3998.66     4260.55    108.25 o 
   7   1  14     3895.01     3896.66     82.13 o 
   8   1  14     4549.78     3914.45     84.00 o 
   9   1  14     1499.89     1694.97     54.29 o 
  10   1  14     1456.30     1177.75     44.51 o 
  11   1  14       57.13       61.16     20.41 o 
  12   1  14      910.21      858.25     40.65 o 
  13   1  14      126.65      209.77     21.58 o 
  14   1  14      692.21      800.20     73.21 o 
  15   1  14     1014.04      758.99     51.37 o 
   0   2  14     1215.61      831.62     53.93 o 
   1   2  14    11548.74    10530.54    302.81 o 
   2   2  14    21841.93    24088.80    781.32 o 
   3   2  14     2514.99     2468.89     89.82 o 
   4   2  14      100.85       76.09     28.62 o 
   5   2  14     4871.25     4304.23     98.93 o 
   6   2  14     1871.44     2151.69     47.19 o 
   7   2  14      287.99      205.50     14.61 o 
   8   2  14     2865.29     2440.25     66.71 o 
   9   2  14      203.23      135.92     18.27 o 
  10   2  14      470.17      435.82     26.23 o 
  11   2  14     2242.86     2032.38     62.89 o 
  12   2  14     2385.60     2214.23     67.31 o 
  13   2  14      220.02      203.41     21.39 o 
  14   2  14      663.77      733.27     72.83 o 
  15   2  14       62.02       29.32     39.89 o 
   0   3  14     4480.29     4668.06    207.16 o 
   1   3  14     6405.79     5536.26    210.75 o 
   2   3  14       65.62       11.09     27.97 o 
   3   3  14     1602.93     1440.11     46.46 o 
   4   3  14     3987.58     3893.38     87.70 o 
   5   3  14     2470.98     2466.16     55.48 o 
   6   3  14      329.34      304.13     17.04 o 
   7   3  14      410.25      454.60     19.18 o 
   8   3  14     4210.13     4072.98     94.14 o 
   9   3  14      538.48      532.91     62.58 o 
  10   3  14      454.02      551.75     33.09 o 
  11   3  14     2615.72     2296.93     73.87 o 
  12   3  14       90.28      110.28     20.61 o 
  13   3  14       42.78       86.31     19.77 o 
  14   3  14        2.14       22.84     14.61 o 
   0   4  14     7257.51     7181.29    229.36 o 
   1   4  14     3107.65     2925.17     66.59 o 
   2   4  14    12479.24    12497.73    296.36 o 
   3   4  14     2339.43     2032.38     52.76 o 
   4   4  14     1065.85     1036.05     30.87 o 
   5   4  14      439.39      525.61     27.69 o 
   6   4  14    10920.81    10305.26    196.18 o 
   7   4  14     4489.85     4205.65     87.88 o 
   8   4  14     1331.11     1253.76     39.88 o 
   9   4  14     4775.29     4796.08    130.33 o 
  10   4  14      845.97     1028.71     41.98 o 
  11   4  14       51.16      128.63     21.35 o 
  12   4  14       49.80       56.29     18.61 o 
  13   4  14      306.11      253.54     19.34 o 
  14   4  14      578.46      486.06     71.71 o 
   0   5  14      718.32      887.43     78.16 o 
   1   5  14      322.38      367.33     21.11 o 
   2   5  14      518.12      522.21     35.55 o 
   3   5  14      740.53      633.77     25.63 o 
   4   5  14      257.81      408.37     21.84 o 
   5   5  14     2500.57     2199.30     53.76 o 
   6   5  14     1173.79     1056.54     32.59 o 
   7   5  14     3119.29     2535.68     67.65 o 
   8   5  14     3078.32     2872.04    107.12 o 
   9   5  14      708.62      856.66     36.19 o 
  10   5  14      491.62      468.01     26.50 o 
  11   5  14     1545.18     1413.08     49.40 o 
  12   5  14      870.74      973.75     49.15 o 
  13   5  14        0.95      -16.30     16.30 o 
   0   6  14     1226.40     1112.87     52.84 o 
   1   6  14      148.16      155.23     20.90 o 
   2   6  14     6264.37     5942.82    142.26 o 
   3   6  14     1638.44     1294.36     38.33 o 
   4   6  14      908.34     1041.83     54.21 o 
   5   6  14       47.65       46.74     19.60 o 
   6   6  14       58.88       10.60     19.51 o 
   7   6  14      717.04      818.20     33.93 o 
   8   6  14     4277.58     4166.44    113.69 o 
   9   6  14      511.91      605.08     31.62 o 
  10   6  14      768.72      783.76     36.07 o 
  11   6  14      173.51      181.85     19.21 o 
  12   6  14      193.88      157.15     19.27 o 
   0   7  14     1728.56     1861.22     90.98 o 
   1   7  14      900.86      942.78     45.28 o 
   2   7  14      163.86      144.96     23.11 o 
   3   7  14       23.46       37.13     23.04 o 
   4   7  14      214.56      212.75     25.41 o 
   5   7  14      693.13      816.94     48.04 o 
   6   7  14      746.54      688.46     42.54 o 
   7   7  14     1107.65     1052.11     42.10 o 
   8   7  14     1915.53     2069.27     78.71 o 
   9   7  14        0.36       34.23     19.50 o 
  10   7  14      662.85      624.06     35.34 o 
   0   8  14     1762.29     1520.93     96.79 o 
   1   8  14      956.68      776.49     46.40 o 
   2   8  14      688.34      709.55     42.81 o 
   3   8  14     1039.14      977.67     57.47 o 
   4   8  14      454.71      512.87     55.83 o 
   5   8  14      700.06      723.58    117.49 o 
   6   8  14       29.16       24.13     19.81 o 
   7   8  14      237.82      217.04     22.52 o 
   8   8  14      419.62      358.53     27.28 o 
   9   8  14      208.34      359.33     57.39 o 
   0   9  14      714.73      568.35     74.89 o 
   1   9  14      420.60      462.50     50.94 o 
   2   9  14      173.72      235.03     25.86 o 
   3   9  14      234.63      159.67     24.71 o 
   4   9  14      416.35      588.22     35.93 o 
   5   9  14      359.61      205.49     22.16 o 
   6   9  14       33.34       67.00     22.62 o 
   2   0  15     1371.35     1121.44     68.56 o 
   4   0  15     7448.25     8376.09    443.58 o 
   6   0  15     5444.78     5187.65    153.67 o 
   8   0  15     1885.73     1945.40     76.47 o 
  10   0  15     7340.39     6751.61    226.46 o 
  12   0  15      590.47      704.43     49.83 o 
  14   0  15      110.38       82.95     34.75 o 
   1   1  15     2154.07     2470.60     81.17 o 
   2   1  15    10451.70    11674.98    393.01 o 
   3   1  15     1299.42     1148.43     57.75 o 
   4   1  15     1408.41     1640.42     74.50 o 
   5   1  15      729.04      888.08     26.74 o 
   6   1  15     9253.88     9948.53    200.48 o 
   7   1  15     7870.39     7126.95    146.66 o 
   8   1  15     1649.59     1262.42     32.88 o 
   9   1  15      510.92      507.97     25.25 o 
  10   1  15     1172.33     1144.66     40.36 o 
  11   1  15      572.60      610.19     38.71 o 
  12   1  15      999.34     1052.17     39.76 o 
  13   1  15      721.99      603.08     31.47 o 
  14   1  15     2445.31     2077.48    140.46 o 
  15   1  15       24.10       33.56     51.38 o 
   1   2  15    14442.14    13229.04    435.41 o 
   2   2  15     2976.21     2748.81     99.45 o 
   3   2  15     6795.85     6642.57    254.78 o 
   4   2  15     1034.44      833.78     27.76 o 
   5   2  15      535.90      486.50     20.50 o 
   6   2  15    11791.56    12034.39    244.09 o 
   7   2  15      157.07      276.19     16.91 o 
   8   2  15     7444.06     7300.17    155.75 o 
   9   2  15     1958.54     1662.15     49.97 o 
  10   2  15       63.13       35.97     20.85 o 
  11   2  15      462.12      502.13     29.05 o 
  12   2  15     1989.28     1946.16    112.05 o 
  13   2  15       91.76       94.15     19.34 o 
  14   2  15      286.05      296.64     22.71 o 
   1   3  15     3926.05     3418.49    107.35 o 
   2   3  15     3245.10     2872.43    110.52 o 
   3   3  15      594.30      459.70     21.86 o 
   4   3  15     2025.34     1827.37     53.02 o 
   5   3  15     4499.31     4392.49     90.36 o 
   6   3  15      533.56      563.83     21.77 o 
   7   3  15      398.22      388.56     18.48 o 
   8   3  15     4387.45     4229.56    155.34 o 
   9   3  15     2239.14     2258.96     65.56 o 
  10   3  15     1919.59     2236.41     72.26 o 
  11   3  15      251.16      235.44     24.75 o 
  12   3  15      685.27      596.35     35.40 o 
  13   3  15     1683.43     1493.40     81.01 o 
  14   3  15       62.23       55.01     15.02 o 
   1   4  15       51.00       83.58     15.65 o 
   2   4  15     1179.23     1303.53     36.02 o 
   3   4  15     1861.94     1846.52     48.33 o 
   4   4  15      906.47      766.92     26.74 o 
   5   4  15     3172.96     2960.27     72.42 o 
   6   4  15      685.40      591.90     32.60 o 
   7   4  15      292.39      359.70     20.14 o 
   8   4  15       65.29       71.08     18.51 o 
   9   4  15      311.69      360.58     27.40 o 
  10   4  15      781.05      877.85     36.24 o 
  11   4  15       13.11        3.23     19.61 o 
  12   4  15      430.48      506.33     27.21 o 
  13   4  15       24.48       13.54     15.15 o 
   1   5  15      222.59      218.45     22.04 o 
   2   5  15     4122.47     3331.86     73.60 o 
   3   5  15     2507.92     2169.64     55.38 o 
   4   5  15       24.75       29.91     17.77 o 
   5   5  15     1415.38     1349.47     42.16 o 
   6   5  15      225.43      158.03     25.63 o 
   7   5  15     1266.57      970.02     36.68 o 
   8   5  15      753.16      681.39     37.60 o 
   9   5  15     2557.81     2217.54     66.69 o 
  10   5  15      674.94      560.89     30.59 o 
  11   5  15      149.78      156.84     19.70 o 
  12   5  15      204.22      181.92     20.88 o 
   1   6  15     2700.38     2686.70    114.59 o 
   2   6  15      255.90      261.58     21.74 o 
   3   6  15     2000.81     1862.88     69.60 o 
   4   6  15     4408.28     3797.37    102.00 o 
   5   6  15     1693.68     1633.82     54.08 o 
   6   6  15     1237.66     1296.48     43.20 o 
   7   6  15      548.75      408.75     24.62 o 
   8   6  15     1995.40     2441.91     72.35 o 
   9   6  15     1777.37     1569.07     56.35 o 
  10   6  15      846.40     1007.02     40.57 o 
  11   6  15       87.41      177.04     26.44 o 
   1   7  15     1967.21     2049.69     70.31 o 
   2   7  15     1327.22      986.44     41.27 o 
   3   7  15       24.20       21.24     23.52 o 
   4   7  15       47.08      217.96     49.83 o 
   5   7  15     2124.23     1902.81     66.96 o 
   6   7  15      423.14      442.64     55.54 o 
   7   7  15     1621.49     1805.56     58.36 o 
   8   7  15     2423.59     2275.87     77.58 o 
   9   7  15      521.62      404.98     27.65 o 
  10   7  15      369.72      361.06     26.41 o 
   1   8  15      492.63      421.63     32.19 o 
   2   8  15      163.77      109.04     28.81 o 
   3   8  15     1741.96     1672.34     71.99 o 
   4   8  15      735.95      649.49     56.61 o 
   5   8  15     2975.27     2914.75    144.88 o 
   6   8  15       52.70       82.48     19.57 o 
   7   8  15      713.82      569.89     32.12 o 
   8   8  15       13.93       28.16     17.47 o 
   1   9  15      104.22      134.22     38.65 o 
   2   9  15      206.25      293.82     57.17 o 
   3   9  15      596.92      585.40     35.50 o 
   4   9  15      766.03      790.45     39.50 o 
   5   9  15      775.13      481.50     47.53 o 
   6   9  15      296.20      351.23     28.44 o 
   0   0  16    17773.71    18945.28   1432.48 o 
   2   0  16    22427.58    23695.96   1015.05 o 
   4   0  16     1081.03      830.50     65.97 o 
   6   0  16     3459.20     3606.89    141.09 o 
   8   0  16        7.32       40.80     27.46 o 
  10   0  16     2885.32     2918.18    103.18 o 
  12   0  16     1273.54     1458.09    106.21 o 
  14   0  16      214.81      136.90     21.28 o 
   0   1  16     8014.04     7686.60    338.48 o 
   1   1  16       67.63       40.80     21.22 o 
   2   1  16       14.53        2.09     24.19 o 
   3   1  16      423.57      505.01     39.24 o 
   4   1  16      472.27      544.01     26.05 o 
   5   1  16      784.72      630.79     21.34 o 
   6   1  16      469.54      610.97     22.07 o 
   7   1  16    11641.88    10695.26    208.78 o 
   8   1  16      601.20      422.28     19.90 o 
   9   1  16     5277.39     4931.70    110.66 o 
  10   1  16     1199.72     1231.47     39.88 o 
  11   1  16     3764.20     2874.76     77.67 o 
  12   1  16      397.38      391.30     31.16 o 
  13   1  16     1311.26     1401.89     62.62 o 
  14   1  16      854.08      866.33     43.25 o 
   0   2  16     2144.68     1908.56     97.41 o 
   1   2  16    11755.27    10899.64    401.33 o 
   2   2  16      321.06      448.63     28.93 o 
   3   2  16     6917.94     6424.97    140.52 o 
   4   2  16     4478.65     3837.87     89.72 o 
   5   2  16      896.74      682.25     24.63 o 
   6   2  16     1608.41     1515.45     38.08 o 
   7   2  16     1835.59     1659.92     53.11 o 
   8   2  16      750.92      980.42     30.79 o 
   9   2  16      768.99      632.43     27.95 o 
  10   2  16       37.03       31.05     18.51 o 
  11   2  16      145.59      158.03     19.70 o 
  12   2  16      638.89      797.63     58.99 o 
  13   2  16      139.32      158.35     19.50 o 
  14   2  16      189.27      191.41     17.81 o 
   0   3  16     1348.91     1136.05     56.79 o 
   1   3  16      829.41      809.98     30.61 o 
   2   3  16      666.54      644.88     23.76 o 
   3   3  16     2198.92     1690.94     45.60 o 
   4   3  16     1770.61     1841.96     85.89 o 
   5   3  16      346.46      349.44     18.78 o 
   6   3  16     3325.75     3027.57     64.94 o 
   7   3  16     2696.65     2892.69     60.84 o 
   8   3  16     4462.16     4798.24    151.66 o 
   9   3  16      358.98      447.09     25.06 o 
  10   3  16     1031.07     1055.59     67.47 o 
  11   3  16        3.62       14.91     18.11 o 
  12   3  16      772.18      684.72     39.59 o 
  13   3  16       99.52      161.94     25.40 o 
  14   3  16      792.39      788.13     46.76 o 
   0   4  16      272.79      151.14     29.35 o 
   1   4  16      407.42      449.49     23.87 o 
   2   4  16     3106.17     2925.65     65.79 o 
   3   4  16     1959.72     1878.94     47.85 o 
   4   4  16     2165.76     2064.11     59.52 o 
   5   4  16     2450.98     2219.17     57.51 o 
   6   4  16     1618.32     1650.07     44.12 o 
   7   4  16     1054.77      965.63     33.06 o 
   8   4  16      198.38      232.69     21.05 o 
   9   4  16     1333.64      964.57     35.85 o 
  10   4  16      448.36      405.68     25.66 o 
  11   4  16      184.42      203.34     19.11 o 
  12   4  16      569.65      668.49     46.90 o 
  13   4  16      458.57      330.12     30.86 o 
   0   5  16       18.66       22.64     28.82 o 
   1   5  16     1515.05     1387.98     44.73 o 
   2   5  16     3893.57     3757.15     82.90 o 
   3   5  16     3719.49     3235.09     72.98 o 
   4   5  16     4534.92     4532.14    112.95 o 
   5   5  16     1092.87     1097.55     42.04 o 
   6   5  16      763.85      882.83     34.69 o 
   7   5  16      334.41      301.28     23.08 o 
   8   5  16      708.35      559.67     30.31 o 
   9   5  16     1684.58     1691.57     54.91 o 
  10   5  16       23.11       26.37     19.69 o 
  11   5  16      897.62      993.41     41.69 o 
  12   5  16      524.32      386.14     25.51 o 
   0   6  16     1828.25     1421.49     76.20 o 
   1   6  16     3207.20     3234.53     99.96 o 
   2   6  16      434.06      581.02     33.00 o 
   3   6  16      653.95      640.87     38.44 o 
   4   6  16     1249.22     1237.42     48.01 o 
   5   6  16      701.03      759.61     38.54 o 
   6   6  16      150.08      150.28     22.74 o 
   7   6  16      306.84      236.78     20.97 o 
   8   6  16     1111.55     1149.83     42.58 o 
   9   6  16      336.83      459.99     25.42 o 
  10   6  16      258.85      200.61     19.31 o 
  11   6  16     1201.57      999.69     37.84 o 
   0   7  16      253.59      305.32     37.24 o 
   1   7  16     1942.13     1989.85     72.01 o 
   2   7  16     1807.71     1801.76     67.52 o 
   3   7  16      176.47      135.81     30.07 o 
   4   7  16     7249.62     6443.85    195.09 o 
   5   7  16      250.99      296.44     26.64 o 
   6   7  16     6142.11     5524.99    207.75 o 
   7   7  16     1568.38     1648.31     60.05 o 
   8   7  16      126.47      204.54     22.11 o 
   9   7  16     1671.31     1250.80     58.75 o 
  10   7  16      358.16      409.54     28.30 o 
   0   8  16     1493.00     1158.74     75.83 o 
   1   8  16      118.94      108.77     24.07 o 
   2   8  16       57.33       73.72     27.11 o 
   3   8  16      813.17      776.51     46.39 o 
   4   8  16     1689.06     1870.95    111.66 o 
   5   8  16     1175.96     1451.75     78.07 o 
   6   8  16      517.95      578.00     30.35 o 
   7   8  16       60.79       65.51     22.27 o 
   8   8  16      133.75       94.11     19.23 o 
   0   9  16     3269.68     2984.30    209.29 o 
   1   9  16      735.77      702.46     57.06 o 
   2   9  16     4295.76     3765.65    218.45 o 
   3   9  16      134.87      142.56     21.28 o 
   4   9  16       73.13       97.69     20.09 o 
   5   9  16      246.47      205.97     20.11 o 
   2   0  17    12434.82    12522.43    806.76 o 
   4   0  17     1912.79     1655.43     57.76 o 
   6   0  17     2483.16     2319.23     99.20 o 
   8   0  17     2704.68     2465.38    156.49 o 
  10   0  17     1342.66     1982.56    104.92 o 
  12   0  17     1708.60     1578.91     62.16 o 
  14   0  17      639.52      483.83     55.02 o 
   1   1  17     2153.15     2029.09     78.86 o 
   2   1  17      663.09      598.98     29.28 o 
   3   1  17     4001.38     4035.19     92.71 o 
   4   1  17     5340.53     4765.50     98.85 o 
   5   1  17     4796.80     4431.88     90.32 o 
   6   1  17     2516.99     2585.24     55.63 o 
   7   1  17     1100.07      979.37     28.61 o 
   8   1  17     2765.85     2811.81     88.44 o 
   9   1  17     5048.04     4925.86    117.17 o 
  10   1  17     1998.64     2084.46     58.31 o 
  11   1  17      179.60      163.69     18.27 o 
  12   1  17      821.69     1082.71     51.05 o 
  13   1  17     2880.66     2830.83    120.25 o 
  14   1  17      548.03      602.68     37.81 o 
   1   2  17     5216.26     4622.60    141.65 o 
   2   2  17     9032.03     8245.05    248.66 o 
   3   2  17     3958.91     3432.13     78.71 o 
   4   2  17      144.93      125.45     15.53 o 
   5   2  17      221.96      257.39     16.26 o 
   6   2  17      704.39      883.99     47.08 o 
   7   2  17     2489.42     2375.84    102.49 o 
   8   2  17     3022.17     2413.80     63.24 o 
   9   2  17       93.46       99.23     19.39 o 
  10   2  17       16.73       22.77     18.21 o 
  11   2  17      456.07      515.51     28.50 o 
  12   2  17     1175.76     1122.56     46.20 o 
  13   2  17        7.71       -0.54     16.57 o 
  14   2  17     1512.12     1429.29     82.15 o 
   1   3  17     1506.14     1240.64     32.57 o 
   2   3  17      418.37      527.66     30.48 o 
   3   3  17      504.98      467.83     22.51 o 
   4   3  17     8145.21     7974.36    177.37 o 
   5   3  17      269.15      277.38     18.68 o 
   6   3  17     1081.93      891.98     28.12 o 
   7   3  17      502.46      559.20     25.91 o 
   8   3  17     4181.68     4774.73    120.29 o 
   9   3  17      339.98      289.99     22.60 o 
  10   3  17     3933.36     3353.99     91.16 o 
  11   3  17      525.27      632.33     42.43 o 
  12   3  17       63.35       99.76     16.84 o 
  13   3  17      221.31      158.77     17.05 o 
   1   4  17     1081.11     1099.20     38.96 o 
   2   4  17     6550.73     5698.00    121.12 o 
   3   4  17     3093.72     2771.23     67.78 o 
   4   4  17      257.28      361.87     33.04 o 
   5   4  17     1777.04     1742.76     46.47 o 
   6   4  17       63.95       56.87     18.09 o 
   7   4  17      408.45      395.16     24.94 o 
   8   4  17      951.66      950.31     39.40 o 
   9   4  17      193.17      168.32     21.16 o 
  10   4  17       55.26       20.25     17.08 o 
  11   4  17      816.74      920.47     72.03 o 
  12   4  17      423.69      394.91     37.19 o 
  13   4  17      237.16      210.97     19.56 o 
   1   5  17     1403.73     1134.30     40.02 o 
   2   5  17      179.52      127.51     20.36 o 
   3   5  17     2177.84     1919.31     51.91 o 
   4   5  17     1192.15      968.15     42.92 o 
   5   5  17    10092.39     9747.94    238.58 o 
   6   5  17      361.38      289.15     25.79 o 
   7   5  17       93.77       66.23     20.23 o 
   8   5  17      892.55     1048.60     40.07 o 
   9   5  17      257.19      348.92     25.19 o 
  10   5  17      210.11      188.60     19.68 o 
  11   5  17      347.54      305.73     21.64 o 
  12   5  17       99.45       91.90     17.12 o 
   1   6  17     1071.94     1270.83     54.25 o 
   2   6  17      860.20      776.29     36.83 o 
   3   6  17      335.91      234.00     27.28 o 
   4   6  17     2960.32     2632.58     81.36 o 
   5   6  17       70.44      127.53     22.31 o 
   6   6  17      115.61      176.52     23.98 o 
   7   6  17      245.64      218.91     20.85 o 
   8   6  17     1552.34     1321.70     45.68 o 
   9   6  17      636.39      725.58     30.87 o 
  10   6  17      289.75      313.37     20.36 o 
  11   6  17       94.56       85.81     22.65 o 
   1   7  17     1931.19     1766.61     66.24 o 
   2   7  17      272.08      297.05     35.94 o 
   3   7  17      562.77      696.82     52.23 o 
   4   7  17      123.83      262.26     28.39 o 
   5   7  17      507.19      534.86     32.54 o 
   6   7  17     1203.11     1168.65     47.51 o 
   7   7  17      305.18      352.42     27.32 o 
   8   7  17       99.98       91.63     20.26 o 
   9   7  17     1276.96     1131.94     47.09 o 
   1   8  17      309.38      172.28     27.29 o 
   2   8  17     1121.56      762.80     44.22 o 
   3   8  17      195.06      213.30     28.00 o 
   4   8  17      433.68      396.42     38.47 o 
   5   8  17      843.42      964.47     46.94 o 
   6   8  17      309.75      296.70     32.16 o 
   7   8  17     1224.96      967.60     63.86 o 
   8   8  17      656.15      538.33     52.93 o 
   1   9  17     1523.07     1342.43     81.12 o 
   2   9  17     1196.89     1462.84     82.62 o 
   3   9  17       26.69      -11.64     21.37 o 
   4   9  17      467.82      343.87     29.11 o 
   5   9  17      701.10      473.35     52.54 o 
   0   0  18      412.80      664.91     87.08 o 
   2   0  18    23127.83    23370.86    760.42 o 
   4   0  18      132.35      141.49     33.90 o 
   6   0  18     9983.84    10252.85    288.15 o 
   8   0  18      264.60      467.86     72.81 o 
  10   0  18     2553.05     2934.28    104.47 o 
  12   0  18      347.06      448.18     40.99 o 
  14   0  18      271.52      323.56     55.91 o 
   0   1  18     9801.89    10441.24    551.11 o 
   1   1  18     2355.29     2226.82     67.61 o 
   2   1  18        3.21       40.06     23.31 o 
   3   1  18     3054.94     2872.58     61.60 o 
   4   1  18     6574.74     6089.24    122.36 o 
   5   1  18     1034.92      816.85     25.79 o 
   6   1  18     2613.27     2356.78     51.53 o 
   7   1  18      347.45      351.78     18.69 o 
   8   1  18     4035.00     4106.41     98.88 o 
   9   1  18     2000.97     1550.68     49.96 o 
  10   1  18       43.50       63.80     17.65 o 
  11   1  18      865.71      724.48     29.79 o 
  12   1  18     1989.07     2024.01     74.14 o 
  13   1  18      281.61      414.57     20.88 o 
  14   1  18     1107.83      928.65     57.43 o 
   0   2  18     1218.03      943.12     73.99 o 
   1   2  18     1998.35     1723.49     48.31 o 
   2   2  18     2532.51     2533.38     79.10 o 
   3   2  18     1728.14     1362.23     38.95 o 
   4   2  18     1096.38      982.59     44.52 o 
   5   2  18      774.18      711.43     24.09 o 
   6   2  18     3900.73     4530.08    101.35 o 
   7   2  18     1348.37     1194.16     34.15 o 
   8   2  18     1432.97     1391.42     52.62 o 
   9   2  18      195.05      120.09     19.65 o 
  10   2  18      473.96      522.36     27.39 o 
  11   2  18      934.27      840.38     32.98 o 
  12   2  18      105.85      174.37     21.89 o 
  13   2  18       24.33       33.06     14.12 o 
   0   3  18     2822.76     2386.61     96.11 o 
   1   3  18      384.59      299.94     19.19 o 
   2   3  18     3674.99     3141.95     69.71 o 
   3   3  18      150.18      101.66     17.45 o 
   4   3  18    16141.28    15822.57    345.43 o 
   5   3  18      131.74      158.23     19.10 o 
   6   3  18       39.04       60.09     16.52 o 
   7   3  18     1244.37     1288.06     37.89 o 
   8   3  18      165.28      165.32     20.83 o 
   9   3  18      536.03      650.22     29.82 o 
  10   3  18     1574.88     1439.47     49.74 o 
  11   3  18       93.53      129.58     18.55 o 
  12   3  18      917.00      926.91     34.20 o 
  13   3  18      407.21      385.63     22.38 o 
   0   4  18      201.11      220.00     35.70 o 
   1   4  18      898.02      821.74     32.51 o 
   2   4  18     1772.01     1594.03     45.65 o 
   3   4  18     3808.41     3648.02     96.53 o 
   4   4  18      729.64      813.38     28.07 o 
   5   4  18     2095.47     2172.14    105.47 o 
   6   4  18      244.45      166.67     22.09 o 
   7   4  18     2685.40     2837.57     81.03 o 
   8   4  18     3379.26     3016.17    108.90 o 
   9   4  18       87.15       30.29     17.66 o 
  10   4  18      242.44      242.31     19.01 o 
  11   4  18      343.23      228.32     18.53 o 
  12   4  18      182.42      199.48     22.43 o 
   0   5  18    19759.17    19033.68    728.23 o 
   1   5  18      231.84      227.49     23.80 o 
   2   5  18       12.21       -7.87     21.11 o 
   3   5  18     1039.60      981.68     37.13 o 
   4   5  18     1907.14     2236.26     83.20 o 
   5   5  18     3539.43     3430.42     97.32 o 
   6   5  18      208.45      197.83     22.29 o 
   7   5  18      156.68       94.62     20.41 o 
   8   5  18     1636.11     1982.60     63.49 o 
   9   5  18     2374.50     2328.39     71.67 o 
  10   5  18      779.79      698.81     35.94 o 
  11   5  18       51.38       -8.13     15.72 o 
  12   5  18      350.48      347.95     27.88 o 
   0   6  18     7348.67     7163.28    292.57 o 
   1   6  18     1794.70     1879.34     64.64 o 
   2   6  18     1209.09     1101.53     43.93 o 
   3   6  18      886.39      794.51     48.20 o 
   4   6  18     1153.35     1030.77     44.72 o 
   5   6  18      780.37      739.74     34.51 o 
   6   6  18       87.00       72.24     22.49 o 
   7   6  18      484.09      678.13     47.69 o 
   8   6  18      170.66      164.43     19.90 o 
   9   6  18      340.72      338.82     22.64 o 
  10   6  18       84.71       65.54     14.57 o 
   0   7  18      390.46      220.63     42.50 o 
   1   7  18      480.94      364.48     25.93 o 
   2   7  18      818.72      825.81     47.16 o 
   3   7  18      519.97      567.59     38.72 o 
   4   7  18      111.76       75.51     27.51 o 
   5   7  18      616.82      685.19     35.30 o 
   6   7  18      387.69      328.97     24.98 o 
   7   7  18      127.69      100.54     19.77 o 
   8   7  18      976.61      789.17     36.19 o 
   9   7  18     1041.63      915.07     45.48 o 
   0   8  18       94.25       87.12     50.14 o 
   1   8  18      510.78      498.30     39.95 o 
   2   8  18      208.22      255.98     25.90 o 
   3   8  18      678.23      637.06     38.68 o 
   4   8  18      251.91      276.58     27.70 o 
   5   8  18      227.41      312.24     26.64 o 
   6   8  18       33.10       86.01     23.89 o 
   7   8  18      245.02      189.32     23.79 o 
   0   9  18      274.05      219.64     53.09 o 
   1   9  18      959.26     1051.75     66.90 o 
   2   9  18      138.26      223.96     33.11 o 
   3   9  18      248.92      206.48     31.02 o 
   2   0  19     2358.43     2604.16     96.08 o 
   4   0  19      436.65      405.83     25.17 o 
   6   0  19     5313.88     5218.03    149.32 o 
   8   0  19      570.65      878.78     68.11 o 
  10   0  19     3704.90     3642.95    131.03 o 
  12   0  19      121.59       68.86     21.09 o 
   1   1  19     1053.11      931.76     30.13 o 
   2   1  19     1756.90     1418.81     43.03 o 
   3   1  19      793.86      779.29     27.75 o 
   4   1  19      687.18      738.52     24.93 o 
   5   1  19      226.49      220.14     16.29 o 
   6   1  19      763.05      761.51     25.32 o 
   7   1  19     1312.94     1258.65     45.68 o 
   8   1  19      830.69      778.93     32.62 o 
   9   1  19     1110.56     1162.66     39.30 o 
  10   1  19      440.27      425.11     23.37 o 
  11   1  19      105.68      154.62     17.90 o 
  12   1  19       61.35      116.61     18.81 o 
  13   1  19      911.28      882.41     50.11 o 
   1   2  19     1273.59     1199.45     44.82 o 
   2   2  19        3.22       22.46     16.32 o 
   3   2  19     1085.79      933.08     30.14 o 
   4   2  19     8675.34     8198.54    179.31 o 
   5   2  19      402.42      372.49     18.40 o 
   6   2  19       97.68      255.91     17.70 o 
   7   2  19        7.42        4.33     18.34 o 
   8   2  19       17.88       16.17     19.24 o 
   9   2  19     1602.92     1494.89     47.48 o 
  10   2  19     1841.18     2146.16     64.08 o 
  11   2  19       16.73       17.58     16.80 o 
  12   2  19      384.74      256.22     18.71 o 
  13   2  19     1341.01     1255.13     40.15 o 
   1   3  19      983.14      885.15     32.93 o 
   2   3  19     1923.24     1620.21     47.13 o 
   3   3  19      239.12      186.70     18.83 o 
   4   3  19      574.54      596.56     28.13 o 
   5   3  19     3554.18     3363.40    101.32 o 
   6   3  19      492.15      629.81     29.24 o 
   7   3  19      996.11      847.94     34.25 o 
   8   3  19      343.39      339.04     22.82 o 
   9   3  19      477.38      447.27     25.99 o 
  10   3  19      205.76      242.25     20.05 o 
  11   3  19      611.88      640.88     27.25 o 
  12   3  19       75.15       73.17     14.67 o 
  13   3  19       44.46        5.70     15.43 o 
   1   4  19      657.29      657.39     35.92 o 
   2   4  19      260.93      310.40     23.38 o 
   3   4  19     7959.87     7887.66    197.19 o 
   4   4  19      380.33      345.96     22.48 o 
   5   4  19      731.14      705.78     34.85 o 
   6   4  19      456.91      476.68     28.76 o 
   7   4  19     1374.75     1529.93     49.08 o 
   8   4  19      604.95      592.83     31.82 o 
   9   4  19       12.25       -5.67     20.24 o 
  10   4  19     1334.08     1303.15     45.56 o 
  11   4  19     1374.31     1351.85     49.12 o 
  12   4  19      357.95      389.39     21.31 o 
   1   5  19       76.15      122.64     23.80 o 
   2   5  19      418.34      387.72     26.85 o 
   3   5  19      229.85      214.60     21.44 o 
   4   5  19      207.66      375.91     35.19 o 
   5   5  19     1962.97     1978.22     60.83 o 
   6   5  19     3152.05     3617.02     99.11 o 
   7   5  19      983.75      869.19     58.20 o 
   8   5  19        4.82       37.34     20.14 o 
   9   5  19       88.11      108.43     22.20 o 
  10   5  19      539.78      620.01     30.02 o 
  11   5  19        1.92       16.96     14.45 o 
   1   6  19     3506.19     3547.20    109.25 o 
   2   6  19     2443.35     2518.31     84.61 o 
   3   6  19     1614.60     1674.54     70.96 o 
   4   6  19      291.39      275.10     25.63 o 
   5   6  19      600.18      600.97     31.01 o 
   6   6  19      177.82      105.20     21.92 o 
   7   6  19      281.01      283.14     25.85 o 
   8   6  19      511.96      368.63     26.73 o 
   9   6  19      820.66      584.07     31.97 o 
  10   6  19      321.80      376.11     26.08 o 
   1   7  19       42.49       35.82     19.53 o 
   2   7  19      645.77      743.47     43.57 o 
   3   7  19     1075.81     1032.57     51.42 o 
   4   7  19      159.93      158.41     27.80 o 
   5   7  19       87.30       77.09     25.38 o 
   6   7  19       59.04       72.26     19.14 o 
   7   7  19       86.85      152.22     21.11 o 
   8   7  19     1486.46     1476.86     64.02 o 
   1   8  19     1626.23     1391.80     97.33 o 
   2   8  19     1313.58     1197.07     99.81 o 
   3   8  19      790.56      733.95     38.61 o 
   4   8  19       78.09      132.95     22.46 o 
   5   8  19     2927.55     2638.38    105.70 o 
   6   8  19      470.94      576.50     55.65 o 
   1   9  19     1094.69     1042.23     95.47 o 
   2   9  19       13.05        7.72     39.25 o 
   0   0  20     1119.67      828.93     64.76 o 
   2   0  20     2125.28     1724.91    105.12 o 
   4   0  20    14553.24    14316.99    397.38 o 
   6   0  20     1375.64     1432.12     72.58 o 
   8   0  20      332.62      303.89     29.85 o 
  10   0  20     2077.59     1814.79     70.99 o 
  12   0  20     1046.55      998.77     91.33 o 
   0   1  20       18.47        8.74     19.70 o 
   1   1  20     1061.39      845.15     28.01 o 
   2   1  20     5579.27     6172.48    157.78 o 
   3   1  20     1170.62     1183.74     34.74 o 
   4   1  20     5449.67     5294.90    110.70 o 
   5   1  20     1437.32     1407.52     49.38 o 
   6   1  20     2608.23     2746.27     66.40 o 
   7   1  20       99.86       52.70     18.92 o 
   8   1  20     9801.59    10287.40    249.44 o 
   9   1  20       97.40      135.90     19.01 o 
  10   1  20       23.75       32.13     17.23 o 
  11   1  20      195.50      111.64     18.77 o 
  12   1  20      439.74      515.52     30.94 o 
  13   1  20      153.18      157.08     14.16 o 
   0   2  20    15173.90    14382.71    504.41 o 
   1   2  20     1945.25     1849.59     48.98 o 
   2   2  20      100.81      249.00     21.35 o 
   3   2  20      650.80      616.31     27.87 o 
   4   2  20     1639.82     2003.49     49.67 o 
   5   2  20      136.65      167.16     18.97 o 
   6   2  20     1039.46     1106.39     32.16 o 
   7   2  20      263.32      268.04     21.54 o 
   8   2  20     2348.46     2772.56     76.82 o 
   9   2  20      930.64      810.44     34.47 o 
  10   2  20      632.18      608.07     28.64 o 
  11   2  20      701.32      829.26     31.15 o 
  12   2  20      438.26      388.51     26.35 o 
  13   2  20      124.44      154.49     14.80 o 
   0   3  20     1545.24     1644.97     70.68 o 
   1   3  20     5032.71     4414.52    106.78 o 
   2   3  20     6391.43     6614.99    167.66 o 
   3   3  20     1227.32     1209.06     55.84 o 
   4   3  20      110.57      161.43     18.52 o 
   5   3  20     2438.52     2310.09     90.11 o 
   6   3  20     2681.15     2804.70     74.52 o 
   7   3  20     1081.48      793.80     39.36 o 
   8   3  20     2656.32     2416.23     69.85 o 
   9   3  20      243.60      241.16     20.39 o 
  10   3  20      230.13      272.05     27.90 o 
  11   3  20     1414.01     1371.97     42.25 o 
  12   3  20      960.21      971.42     46.85 o 
   0   4  20        9.43       32.74     28.62 o 
   1   4  20      827.08      802.59     37.32 o 
   2   4  20    13509.99    13634.45    384.32 o 
   3   4  20     2957.12     3065.40     85.34 o 
   4   4  20      331.29      407.34     34.83 o 
   5   4  20      808.77      847.10     37.93 o 
   6   4  20      445.96      509.99     28.65 o 
   7   4  20      933.15     1043.36     42.36 o 
   8   4  20      318.38      301.31     24.83 o 
   9   4  20       44.48       75.63     20.09 o 
  10   4  20      159.00      123.05     18.56 o 
  11   4  20       30.87       59.87     15.58 o 
  12   4  20      953.17      883.24     41.58 o 
   0   5  20     5901.70     5519.57    229.34 o 
   1   5  20      543.70      552.76     32.09 o 
   2   5  20      434.74      604.77     33.96 o 
   3   5  20      460.10      383.82     30.18 o 
   4   5  20     5293.56     5412.67    153.25 o 
   5   5  20      663.02      705.41     35.36 o 
   6   5  20      592.64      870.66     35.41 o 
   7   5  20      636.72      749.48     41.77 o 
   8   5  20      637.15      647.36     44.98 o 
   9   5  20      325.41      400.00     33.97 o 
  10   5  20      188.35      180.12     16.91 o 
  11   5  20       91.19       30.81     13.28 o 
   0   6  20     3213.37     3194.44    168.47 o 
   1   6  20     2090.11     2135.14     69.11 o 
   2   6  20      160.07      153.14     24.38 o 
   3   6  20      521.95      496.98     38.00 o 
   4   6  20     3036.65     2989.00    101.42 o 
   5   6  20       90.47       53.19     19.79 o 
   6   6  20      219.15      219.56     22.00 o 
   7   6  20     1225.23     1282.75     63.54 o 
   8   6  20      376.54      365.88     40.94 o 
   9   6  20      564.52      690.45     30.34 o 
  10   6  20       64.96       36.78     17.42 o 
   0   7  20      107.40       -0.67     31.42 o 
   1   7  20       65.66       43.22     30.61 o 
   2   7  20      290.90      359.45     30.24 o 
   3   7  20     1108.63     1110.81     52.17 o 
   4   7  20       58.68       43.29     24.54 o 
   5   7  20       43.19       60.73     23.19 o 
   6   7  20      884.10      891.49     48.26 o 
   7   7  20       13.24        0.06     17.83 o 
   8   7  20     1358.66     1291.79     68.88 o 
   0   8  20        4.53      -21.23     50.31 o 
   1   8  20      823.14      775.86     73.46 o 
   2   8  20      333.36      271.68     26.15 o 
   3   8  20      829.98      857.79     40.02 o 
   4   8  20      745.71      691.87     35.20 o 
   5   8  20      982.51     1025.14     50.60 o 
   6   8  20       58.70       83.51     30.14 o 
   2   0  21      679.12      759.32     45.37 o 
   4   0  21     4347.43     4199.53    124.85 o 
   6   0  21     1249.21     1609.45     55.79 o 
   8   0  21     2075.70     2257.47     83.36 o 
  10   0  21      830.61      948.95     67.27 o 
  12   0  21     1254.52     1187.64    110.99 o 
   1   1  21      988.06      783.48     28.86 o 
   2   1  21      588.57      568.45     27.65 o 
   3   1  21      665.17      634.29     29.87 o 
   4   1  21     2338.37     2156.27     54.16 o 
   5   1  21      877.41      764.57     26.56 o 
   6   1  21      748.83      631.55     28.09 o 
   7   1  21      371.94      483.24     26.31 o 
   8   1  21      415.93      456.43     47.91 o 
   9   1  21      164.99      131.31     18.59 o 
  10   1  21      616.73      584.67     26.44 o 
  11   1  21     1082.17     1179.97     38.69 o 
  12   1  21       44.84       19.88     13.52 o 
  13   1  21      162.39      181.48     16.71 o 
   1   2  21     1805.68     1890.77     51.24 o 
   2   2  21      808.75     1022.00     36.79 o 
   3   2  21      397.69      422.59     24.58 o 
   4   2  21     4169.02     3962.01     90.22 o 
   5   2  21      747.56      858.70     48.13 o 
   6   2  21      256.79      272.44     20.47 o 
   7   2  21      280.61      250.61     22.30 o 
   8   2  21      710.25      654.31     30.96 o 
   9   2  21     1861.36     1898.08     55.61 o 
  10   2  21      877.35     1037.20     48.33 o 
  11   2  21       39.68       33.52     15.12 o 
  12   2  21      148.14      112.46     13.62 o 
   1   3  21     7522.86     6951.88    178.91 o 
   2   3  21      204.29      168.58     22.30 o 
   3   3  21     8127.35     8668.94    217.46 o 
   4   3  21     1023.56      954.63     40.24 o 
   5   3  21     2396.83     2713.55     81.86 o 
   6   3  21      488.54      442.63     27.02 o 
   7   3  21     1951.44     2057.47     64.35 o 
   8   3  21       22.11       -1.09     20.43 o 
   9   3  21     2595.25     2580.48     72.91 o 
  10   3  21      968.15      989.23     34.12 o 
  11   3  21     1383.00     1474.42     43.81 o 
  12   3  21      281.66      235.20     27.89 o 
   1   4  21     1237.63     1229.47     49.67 o 
   2   4  21      291.27      361.37     30.52 o 
   3   4  21     2601.63     2820.45     87.24 o 
   4   4  21      263.44      206.35     25.98 o 
   5   4  21      932.79      896.75     39.15 o 
   6   4  21     6389.28     7298.97    190.62 o 
   7   4  21     1949.15     1920.33     63.42 o 
   8   4  21      293.18      300.16     34.21 o 
   9   4  21       57.39      136.38     19.53 o 
  10   4  21      573.17      626.11     28.08 o 
  11   4  21      111.06      167.26     15.69 o 
   1   5  21     1726.36     1694.21     58.26 o 
   2   5  21     1673.83     1888.32     68.53 o 
   3   5  21      508.15      468.44     36.84 o 
   4   5  21     1450.94     1284.67     47.37 o 
   5   5  21      207.28      216.56     23.80 o 
   6   5  21        9.93       12.74     20.75 o 
   7   5  21      133.20      145.49     20.37 o 
   8   5  21      660.29      670.93     31.17 o 
   9   5  21       40.23       27.24     16.02 o 
  10   5  21      954.78      954.52     33.54 o 
   1   6  21      427.86      451.06     27.71 o 
   2   6  21      300.38      278.05     30.66 o 
   3   6  21      166.30      176.03     28.48 o 
   4   6  21      420.79      380.33     30.27 o 
   5   6  21      637.47      578.86     30.32 o 
   6   6  21      316.84      415.36     23.52 o 
   7   6  21     1004.92      803.78     49.98 o 
   8   6  21      675.53      739.33     33.19 o 
   9   6  21      122.80      107.66     15.86 o 
   1   7  21      114.14       78.95     28.96 o 
   2   7  21      120.61      209.57     25.20 o 
   3   7  21      465.92      382.22     29.67 o 
   4   7  21      321.72      257.45     26.43 o 
   5   7  21       91.31       72.89     21.82 o 
   6   7  21     1351.93     1421.29    117.51 o 
   7   7  21       59.01       97.76     21.17 o 
   1   8  21      257.58      185.46     28.25 o 
   2   8  21      421.21      240.82     27.12 o 
   3   8  21      224.84      239.18     23.47 o 
   4   8  21        2.58       47.01     22.25 o 
   5   8  21      569.58      504.26     63.59 o 
   0   0  22     1594.79     1355.37     74.25 o 
   2   0  22      619.85      630.28     43.63 o 
   4   0  22        4.80       88.18     28.94 o 
   6   0  22      481.05      488.73     35.51 o 
   8   0  22     2031.05     2095.60     79.99 o 
  10   0  22     1178.80     1398.17     61.35 o 
  12   0  22     1288.87     1429.73     64.85 o 
   0   1  22      478.18      577.13     40.14 o 
   1   1  22      881.93      832.89     34.22 o 
   2   1  22     6007.16     5730.36    142.15 o 
   3   1  22      190.94      175.95     20.82 o 
   4   1  22     1366.09     1853.82     72.10 o 
   5   1  22     1650.12     1899.11     49.46 o 
   6   1  22      123.03      152.82     17.89 o 
   7   1  22      207.64      193.61     21.45 o 
   8   1  22      144.31      121.84     18.64 o 
   9   1  22      359.79      243.88     19.49 o 
  10   1  22      239.93      242.71     19.08 o 
  11   1  22      255.08      334.83     19.74 o 
  12   1  22       94.46       75.23     12.68 o 
   0   2  22     2726.42     2262.78     91.82 o 
   1   2  22      805.49      770.63     33.41 o 
   2   2  22     1519.29     1909.33     56.44 o 
   3   2  22      722.55      762.05     40.15 o 
   4   2  22     5355.12     5724.17    145.45 o 
   5   2  22      556.86      645.58     32.23 o 
   6   2  22     1113.25     1365.83     46.36 o 
   7   2  22     2514.15     3069.50     83.16 o 
   8   2  22      931.11     1063.07     38.18 o 
   9   2  22      459.54      486.44     25.27 o 
  10   2  22       20.39       20.92     15.89 o 
  11   2  22      873.52      991.91     32.59 o 
  12   2  22      658.47      595.92     23.64 o 
   0   3  22      669.09      638.63     39.18 o 
   1   3  22     4536.32     4423.78    123.83 o 
   2   3  22     2331.02     2720.55     86.23 o 
   3   3  22     3851.85     3738.32    110.61 o 
   4   3  22      693.72      692.07     29.83 o 
   5   3  22       98.68       74.70     21.39 o 
   6   3  22     1152.34     1283.57     44.32 o 
   7   3  22      522.42      687.12     34.12 o 
   8   3  22      292.51      348.34     24.81 o 
   9   3  22     1680.73     2163.45     65.45 o 
  10   3  22       73.01       90.47     17.88 o 
  11   3  22      222.65      194.69     16.59 o 
  12   3  22      354.97      224.65     40.41 o 
   0   4  22     2792.04     3343.13    176.26 o 
   1   4  22     1649.15     1498.17     53.87 o 
   2   4  22      425.81      437.26     31.43 o 
   3   4  22     2010.28     2177.96     67.02 o 
   4   4  22       69.96       86.49     22.01 o 
   5   4  22      614.86      511.14     27.98 o 
   6   4  22      373.37      472.00     32.82 o 
   7   4  22       21.39        9.67     19.88 o 
   8   4  22     2516.56     2569.92     77.88 o 
   9   4  22      709.23      753.53     42.33 o 
  10   4  22      725.74      829.67     30.75 o 
  11   4  22      118.51       72.94     14.11 o 
   0   5  22      119.58       36.50     39.68 o 
   1   5  22     1695.82     1732.39     58.94 o 
   2   5  22     1234.12     1352.10     53.78 o 
   3   5  22     1101.95     1122.65     53.78 o 
   4   5  22     2332.93     2890.83    104.95 o 
   5   5  22       83.45       77.90     19.84 o 
   6   5  22      368.04      353.48     23.70 o 
   7   5  22      177.29      166.66     22.33 o 
   8   5  22      323.78      360.00     25.49 o 
   9   5  22      375.66      389.91     21.45 o 
  10   5  22      356.21      415.90     24.57 o 
   0   6  22      159.17      335.48     49.05 o 
   1   6  22        8.13       40.86     25.30 o 
   2   6  22      489.84      507.46     34.81 o 
   3   6  22     1242.52     1210.80     54.51 o 
   4   6  22      241.15      201.07     25.76 o 
   5   6  22      611.01      615.53     36.88 o 
   6   6  22      613.87      564.33     30.65 o 
   7   6  22       68.36       39.48     17.42 o 
   8   6  22     1067.70     1063.00     59.47 o 
   9   6  22      126.59      120.14     30.03 o 
   0   7  22     2672.98     2648.87    106.28 o 
   1   7  22       18.35      -14.63     23.87 o 
   2   7  22     2550.79     2261.91    104.87 o 
   3   7  22      307.85      221.19     22.03 o 
   4   7  22      149.21      215.40     22.83 o 
   5   7  22      257.81      191.52     21.35 o 
   6   7  22      239.33      151.43     22.28 o 
   7   7  22      244.53      358.22     32.50 o 
   0   8  22      121.94       69.62     38.09 o 
   1   8  22      588.06      413.46     78.32 o 
   2   8  22      613.93      576.97     63.69 o 
   3   8  22      202.60      156.27     20.62 o 
   4   8  22      344.52      431.19     36.29 o 
   2   0  23      689.43      529.41     54.33 o 
   4   0  23     1651.65     1821.44     86.50 o 
   6   0  23     5537.10     5970.86    216.47 o 
   8   0  23     1296.28      924.53     49.09 o 
  10   0  23     4779.24     4788.61    172.91 o 
  12   0  23      370.24      472.60     29.77 o 
   1   1  23     2862.72     2732.62     75.57 o 
   2   1  23     5143.84     5830.82    158.32 o 
   3   1  23      174.88      160.46     20.53 o 
   4   1  23     2363.62     2274.45     69.92 o 
   5   1  23      624.56      630.14     26.96 o 
   6   1  23     1399.80     1484.79     47.71 o 
   7   1  23      353.17      425.04     25.18 o 
   8   1  23       59.57       59.12     17.91 o 
   9   1  23       10.98       10.54     16.88 o 
  10   1  23     2061.62     2188.14     62.57 o 
  11   1  23       29.77       20.00     13.71 o 
  12   1  23      660.83      745.73     36.13 o 
   1   2  23       28.42      -18.35     21.16 o 
   2   2  23     2342.99     1954.88     57.39 o 
   3   2  23      206.84      225.43     23.59 o 
   4   2  23      471.28      451.14     25.46 o 
   5   2  23     1607.88     1756.35     55.61 o 
   6   2  23      458.46      517.79     33.43 o 
   7   2  23      706.43      770.38     36.00 o 
   8   2  23      228.25      184.65     26.98 o 
   9   2  23     1323.06     1517.60     47.10 o 
  10   2  23       74.39       73.07     15.13 o 
  11   2  23       26.42        9.51     12.66 o 
  12   2  23      851.37      739.28     36.69 o 
   1   3  23     1703.85     1613.77     57.49 o 
   2   3  23     3524.03     3889.42    116.53 o 
   3   3  23      300.93      270.49     26.63 o 
   4   3  23      271.56      168.95     25.46 o 
   5   3  23      911.67      912.35     38.08 o 
   6   3  23     3014.49     4148.14    108.85 o 
   7   3  23      100.50      138.08     21.53 o 
   8   3  23      183.23      166.86     20.56 o 
   9   3  23      251.81      268.01     20.76 o 
  10   3  23       74.74       25.72     16.09 o 
  11   3  23      509.72      523.61     23.89 o 
   1   4  23     1021.83     1081.23     44.75 o 
   2   4  23     4942.77     4916.97    151.86 o 
   3   4  23     1912.14     1960.33     63.11 o 
   4   4  23       32.37        8.66     25.23 o 
   5   4  23      747.08      888.24     37.74 o 
   6   4  23     2456.09     2745.71     77.02 o 
   7   4  23      128.11      181.02     20.48 o 
   8   4  23      368.09      289.84     21.71 o 
   9   4  23      207.72      160.64     17.43 o 
  10   4  23      495.25      548.68     43.41 o 
   1   5  23      396.82      486.61     31.51 o 
   2   5  23      118.15      265.76     31.24 o 
   3   5  23      258.31      311.72     30.88 o 
   4   5  23     4122.11     4086.08    139.20 o 
   5   5  23      292.54      314.56     25.13 o 
   6   5  23      185.51      123.74     18.64 o 
   7   5  23      395.95      430.44     26.49 o 
   8   5  23      856.57      771.99     34.84 o 
   9   5  23       85.29       39.32     15.64 o 
  10   5  23     1119.77      839.18    102.15 o 
   1   6  23      514.91      622.91     35.61 o 
   2   6  23      137.60       47.60     23.85 o 
   3   6  23      927.19     1146.89     51.08 o 
   4   6  23       57.08      147.27     22.74 o 
   5   6  23      663.75      686.62     39.54 o 
   6   6  23      173.96      149.72     22.89 o 
   7   6  23      312.53      292.72     24.78 o 
   8   6  23      615.18      723.48     60.32 o 
   1   7  23      387.07      278.00     25.89 o 
   2   7  23       42.38       38.21     22.43 o 
   3   7  23      317.15      343.83     31.26 o 
   4   7  23     1304.10     1074.51     65.52 o 
   5   7  23       89.43      114.50     20.74 o 
   6   7  23     1140.65     1061.03     59.79 o 
   1   8  23      351.84      314.54     49.24 o 
   2   8  23       27.10       99.87     37.57 o 
   0   0  24     8185.56     8404.83    604.99 o 
   2   0  24       63.05       51.04     28.14 o 
   4   0  24     4775.53     6063.74    241.18 o 
   6   0  24      672.17      787.81     45.69 o 
   8   0  24      255.15      307.79     29.74 o 
  10   0  24     3506.64     3703.90    153.42 o 
  12   0  24        3.76       26.18     26.45 o 
   0   1  24      960.55      863.59     56.34 o 
   1   1  24     6018.68     5738.10    169.01 o 
   2   1  24     4106.12     3760.82    106.41 o 
   3   1  24     1816.42     2054.41     62.63 o 
   4   1  24       90.97       28.86     21.62 o 
   5   1  24     1169.84     1240.92     46.68 o 
   6   1  24       94.50      118.11     21.04 o 
   7   1  24      625.99      659.60     32.37 o 
   8   1  24      202.94      211.94     19.10 o 
   9   1  24        3.98        2.63     16.06 o 
  10   1  24      152.64      226.41     16.52 o 
  11   1  24      158.60       92.21     12.86 o 
   0   2  24        2.56      -15.88     32.68 o 
   1   2  24       57.08       31.87     24.51 o 
   2   2  24       38.57        4.05     22.25 o 
   3   2  24      995.51      984.75     44.00 o 
   4   2  24     2438.60     3371.14     96.54 o 
   5   2  24      497.41      526.08     29.81 o 
   6   2  24      444.03      357.66     24.68 o 
   7   2  24     3210.20     3742.78    106.80 o 
   8   2  24       23.69       38.57     19.06 o 
   9   2  24       65.25       73.28     17.99 o 
  10   2  24      421.09      529.50     25.21 o 
  11   2  24      830.61      708.62     28.40 o 
   0   3  24      198.73      139.90     35.32 o 
   1   3  24      644.29      549.38     35.06 o 
   2   3  24      333.68      363.66     28.68 o 
   3   3  24      172.90      161.26     22.99 o 
   4   3  24      190.48      117.31     37.23 o 
   5   3  24      538.78      644.19     29.97 o 
   6   3  24      224.64      163.10     19.07 o 
   7   3  24       83.06       90.41     19.79 o 
   8   3  24      113.76      100.18     18.87 o 
   9   3  24      419.51      383.59     23.27 o 
  10   3  24      347.30      360.04     22.12 o 
  11   3  24       78.93       69.60     18.72 o 
   0   4  24     1884.65     1846.10     89.34 o 
   1   4  24      138.05      187.38     25.59 o 
   2   4  24     1399.64     1491.30     56.61 o 
   3   4  24     1990.31     1926.24     91.20 o 
   4   4  24       42.93       17.94     23.07 o 
   5   4  24      307.23      424.92     30.09 o 
   6   4  24      148.92      105.31     21.90 o 
   7   4  24       65.31       36.78     17.43 o 
   8   4  24      790.45      834.40     32.34 o 
   9   4  24      617.57      441.77     22.35 o 
  10   4  24       88.17       57.38     14.37 o 
   0   5  24      199.29       52.54     30.88 o 
   1   5  24      222.84      294.47     29.25 o 
   2   5  24     1324.08     1687.85     59.50 o 
   3   5  24       50.93       33.01     24.59 o 
   4   5  24     1053.81     1380.63     53.53 o 
   5   5  24     1045.66     1168.13     47.53 o 
   6   5  24     1016.99     1186.04     85.79 o 
   7   5  24      501.12      401.71     24.70 o 
   8   5  24      194.49      170.19     17.50 o 
   9   5  24      572.74      411.00     26.68 o 
   0   6  24      110.30      130.69     32.84 o 
   1   6  24     1199.67     1154.58     56.10 o 
   2   6  24       48.74       48.80     27.31 o 
   3   6  24      491.16      346.88     26.07 o 
   4   6  24     4654.45     4811.92    152.62 o 
   5   6  24      171.78      172.06     20.12 o 
   6   6  24       96.52       61.61     20.04 o 
   7   6  24      922.22     1053.07     68.35 o 
   0   7  24       52.96      214.80     70.42 o 
   1   7  24      386.10      260.27     26.47 o 
   2   7  24       79.03       50.36     18.63 o 
   3   7  24      673.45      445.63     36.70 o 
   4   7  24      123.20       91.33     20.91 o 
   5   7  24       23.56        8.90     23.27 o 
   2   0  25     2150.37     2266.70    103.57 o 
   4   0  25      474.14      349.97     51.77 o 
   6   0  25     9175.13    11738.80    571.63 o 
   8   0  25      209.80      297.02     27.49 o 
  10   0  25     3826.00     4888.82    200.69 o 
   1   1  25     3014.11     2936.45     87.95 o 
   2   1  25     7453.30     7260.52    200.23 o 
   3   1  25     5821.95     6800.06    185.27 o 
   4   1  25       90.27       65.36     20.96 o 
   5   1  25      155.33      150.13     22.16 o 
   6   1  25      443.63      556.09     29.60 o 
   7   1  25     1983.76     2498.94     75.29 o 
   8   1  25      607.73      628.25     38.12 o 
   9   1  25      166.94      190.65     18.71 o 
  10   1  25     1817.51     1950.39     55.82 o 
  11   1  25      330.42      478.97     24.46 o 
   1   2  25      141.50      194.11     27.76 o 
   2   2  25     1182.69     1487.44     57.06 o 
   3   2  25      172.08      123.22     22.45 o 
   4   2  25     1176.94     1073.78     40.59 o 
   5   2  25     1456.53     1573.80     55.02 o 
   6   2  25      342.96      376.75     35.46 o 
   7   2  25      819.06      862.11     35.62 o 
   8   2  25       77.27       96.21     18.21 o 
   9   2  25      589.24      635.14     27.74 o 
  10   2  25     2479.18     2657.24     87.84 o 
  11   2  25      282.77      275.96     30.68 o 
   1   3  25       69.52       51.82     28.42 o 
   2   3  25     2135.43     2036.14     69.61 o 
   3   3  25      150.46       59.55     21.74 o 
   4   3  25       67.57       28.20     25.14 o 
   5   3  25      158.76       96.48     23.94 o 
   6   3  25     1893.60     2053.43     64.03 o 
   7   3  25      468.16      464.45     29.78 o 
   8   3  25      247.58      185.31     22.91 o 
   9   3  25      561.35      639.23     40.56 o 
  10   3  25       31.18       52.32     12.99 o 
   1   4  25      898.94      949.36     46.99 o 
   2   4  25      116.96      162.26     23.25 o 
   3   4  25      297.84      275.72     28.52 o 
   4   4  25      990.26      907.16     41.02 o 
   5   4  25      562.31      704.89     37.45 o 
   6   4  25      176.67      223.76     26.64 o 
   7   4  25       39.20       -9.99     18.03 o 
   8   4  25       27.54       -9.59     16.80 o 
   9   4  25       16.19      -14.45     14.45 o 
   1   5  25       24.04       -4.06     23.30 o 
   2   5  25     1263.22     1068.75     50.22 o 
   3   5  25      355.39      325.94     28.36 o 
   4   5  25       43.75       94.62     22.00 o 
   5   5  25      233.24      219.32     22.65 o 
   6   5  25       16.07       59.85     22.12 o 
   7   5  25      382.28      488.23     37.50 o 
   8   5  25       71.16       50.58     20.00 o 
   1   6  25      436.39      448.12     32.66 o 
   2   6  25      104.17      170.42     26.29 o 
   3   6  25      903.81      875.43     41.83 o 
   4   6  25       45.54      108.02     18.73 o 
   5   6  25      381.09      270.15     40.37 o 
   6   6  25       42.48       38.14     17.78 o 
   7   6  25      431.68      265.29     62.24 o 
   1   7  25      150.14      103.09     23.12 o 
   2   7  25      716.08      525.95     33.30 o 
   3   7  25      248.66      204.80     19.78 o 
   4   7  25      281.73      225.79     23.00 o 
   0   0  26      705.26      595.54     91.30 o 
   2   0  26     1030.20      989.94     59.31 o 
   4   0  26      932.43      809.66     75.64 o 
   6   0  26     1649.82     1582.08     95.47 o 
   8   0  26      184.05      110.30     29.72 o 
  10   0  26      347.97      417.80     28.00 o 
   0   1  26      975.99      729.66     69.04 o 
   1   1  26      745.23      709.36     38.35 o 
   2   1  26      718.59      785.50     40.19 o 
   3   1  26     1154.07     1312.94     51.41 o 
   4   1  26      117.11      151.56     20.63 o 
   5   1  26      299.74      222.44     22.10 o 
   6   1  26       76.91       35.78     22.17 o 
   7   1  26      124.66      168.90     24.55 o 
   8   1  26     1713.06     1988.79     80.91 o 
   9   1  26       37.48       28.52     15.75 o 
  10   1  26      219.37      322.47     23.30 o 
   0   2  26      689.99      628.57     60.79 o 
   1   2  26      588.39      653.65     37.08 o 
   2   2  26      994.98      802.32     39.03 o 
   3   2  26      459.08      472.83     27.40 o 
   4   2  26      215.69      126.65     32.75 o 
   5   2  26      719.49      766.04     33.90 o 
   6   2  26     1027.40     1221.67     75.86 o 
   7   2  26     1567.67     1565.84     52.02 o 
   8   2  26      235.43      244.77     19.05 o 
   9   2  26      107.75      109.89     15.49 o 
  10   2  26      824.71      959.41     38.36 o 
   0   3  26     3059.44     3538.58    188.16 o 
   1   3  26      586.94      626.41     36.47 o 
   2   3  26     1426.66     1502.87     55.52 o 
   3   3  26      813.58      742.03     36.23 o 
   4   3  26      579.83      813.29     41.68 o 
   5   3  26        2.24      -21.01     21.01 o 
   6   3  26      193.63      247.27     26.56 o 
   7   3  26      970.65     1264.83     70.98 o 
   8   3  26       17.53       28.31     15.06 o 
   9   3  26       56.30       24.43     13.22 o 
  10   3  26      452.26      406.47     35.37 o 
   0   4  26      837.88      768.54     64.10 o 
   1   4  26     1316.55     1271.93     56.25 o 
   2   4  26      565.16      577.50     36.54 o 
   3   4  26      103.40       93.28     24.37 o 
   4   4  26      970.30      852.59     39.90 o 
   5   4  26      151.61      133.15     19.54 o 
   6   4  26      261.85      188.56     28.55 o 
   7   4  26      209.54       73.93     21.20 o 
   8   4  26      120.07      157.29     20.00 o 
   9   4  26       79.06       26.23     17.68 o 
   0   5  26      601.23      398.16     40.02 o 
   1   5  26      515.32      493.57     31.32 o 
   2   5  26       55.15       86.91     27.61 o 
   3   5  26      688.28      603.48     44.51 o 
   4   5  26     1017.01     1338.40     49.08 o 
   5   5  26      196.54      183.74     22.61 o 
   6   5  26      216.49      222.03     22.36 o 
   7   5  26      133.18      141.65     21.55 o 
   8   5  26       60.40       45.30     51.55 o 
   0   6  26     2021.87     1791.34    141.71 o 
   1   6  26       36.86       10.00     22.20 o 
   2   6  26     1231.18     1117.02     51.01 o 
   3   6  26      699.27      721.91     35.53 o 
   4   6  26      100.25       51.29     18.94 o 
   5   6  26      227.83      196.99     19.34 o 
   6   6  26      447.15      463.10     44.43 o 
   0   7  26     4529.74     4373.02    589.46 o 
   1   7  26       57.66       86.47     34.29 o 
   2   7  26       77.37       62.05     25.87 o 
   2   0  27     1401.07     1324.89     68.87 o 
   4   0  27      135.66      347.24     30.91 o 
   6   0  27      192.55      194.50     31.61 o 
   8   0  27      262.41      115.90     30.83 o 
  10   0  27      997.65     1152.03     63.60 o 
   1   1  27       23.13       19.18     23.30 o 
   2   1  27      425.71      491.19     29.23 o 
   3   1  27       46.23       35.92     21.49 o 
   4   1  27      421.01      378.04     22.70 o 
   5   1  27       88.75       37.69     21.31 o 
   6   1  27      153.51       81.75     21.89 o 
   7   1  27      711.37      849.73     38.97 o 
   8   1  27      288.83      308.02     31.91 o 
   9   1  27      638.07      583.55     28.65 o 
  10   1  27       31.69       36.49     15.58 o 
   1   2  27      388.82      436.73     29.56 o 
   2   2  27     2250.69     2107.59     78.35 o 
   3   2  27     1305.57     1555.31     51.75 o 
   4   2  27       42.61       -9.54     21.80 o 
   5   2  27      163.05      115.45     20.85 o 
   6   2  27       42.33       57.69     20.18 o 
   7   2  27     1361.92     1522.25     54.71 o 
   8   2  27      482.80      623.43     37.68 o 
   9   2  27      773.44      931.46     38.02 o 
   1   3  27     1254.31     1515.10     55.84 o 
   2   3  27      152.69      110.71     25.42 o 
   3   3  27     1097.11     1209.16     54.76 o 
   4   3  27      669.84      694.01     32.34 o 
   5   3  27       93.08       97.54     20.09 o 
   6   3  27        8.50       88.27     22.23 o 
   7   3  27      503.87      558.20     35.70 o 
   8   3  27      471.48      716.95     34.77 o 
   9   3  27      457.42      501.73     28.16 o 
   1   4  27      407.18      334.40     25.97 o 
   2   4  27      644.38      663.00     35.82 o 
   3   4  27       41.20       43.90     21.60 o 
   4   4  27       81.75       49.11     19.85 o 
   5   4  27       44.01        2.57     21.08 o 
   6   4  27     1114.28     1100.44     51.91 o 
   7   4  27      320.07      162.95     19.97 o 
   8   4  27       92.50       70.01     18.95 o 
   1   5  27      922.35      883.10     45.09 o 
   2   5  27      241.62      186.70     26.69 o 
   3   5  27      209.16      163.20     23.73 o 
   4   5  27       12.69      -13.17     16.78 o 
   5   5  27      334.65      239.19     22.40 o 
   6   5  27      410.66      466.61     38.93 o 
   7   5  27       65.76       24.06     23.67 o 
   1   6  27       46.97       29.94     19.45 o 
   2   6  27      281.02      284.41     24.85 o 
   3   6  27      133.89      154.14     18.39 o 
   4   6  27       12.27      -14.39     19.12 o 
   5   6  27       64.04       13.47     52.36 o 
   0   0  28     2501.17     3194.95    249.40 o 
   2   0  28      388.77      458.99     38.82 o 
   4   0  28     5011.72     6828.51    276.89 o 
   6   0  28      966.82     1155.39     71.11 o 
   8   0  28       41.99       -3.12     25.83 o 
   0   1  28     2609.25     3096.34    165.61 o 
   1   1  28      242.56      234.23     30.42 o 
   2   1  28      150.47      261.07     26.16 o 
   3   1  28      706.78      801.20     37.51 o 
   4   1  28      290.44      163.01     23.03 o 
   5   1  28       22.16       12.10     19.87 o 
   6   1  28      878.01     1023.77     84.00 o 
   7   1  28      279.65      262.35     22.18 o 
   8   1  28     1577.63     1790.02     62.65 o 
   9   1  28      717.21      809.27     33.10 o 
   0   2  28     1899.64     2731.13    161.29 o 
   1   2  28      119.40      138.05     27.05 o 
   2   2  28       88.91      156.89     25.54 o 
   3   2  28      805.90      796.99     39.83 o 
   4   2  28     1100.57     1517.82     50.31 o 
   5   2  28      331.47      371.33     28.82 o 
   6   2  28      276.67      382.88     28.37 o 
   7   2  28      128.84       64.19     17.15 o 
   8   2  28     2424.42     2813.63    139.08 o 
   9   2  28       53.38       79.64     17.28 o 
   0   3  28      643.65      680.71     54.34 o 
   1   3  28     1037.28     1234.81     54.09 o 
   2   3  28     1915.23     2058.10     75.63 o 
   3   3  28       78.90      110.18     28.13 o 
   4   3  28      720.03      624.72     32.53 o 
   5   3  28      157.96      175.60     20.86 o 
   6   3  28       18.94       43.98     19.85 o 
   7   3  28      338.10      288.59     29.14 o 
   8   3  28      317.83      295.49     22.27 o 
   0   4  28      688.21      597.76     48.21 o 
   1   4  28        4.93      -10.01     20.96 o 
   2   4  28      737.16      897.63     47.84 o 
   3   4  28       66.30       44.66     24.99 o 
   4   4  28      558.06      621.98     35.35 o 
   5   4  28        9.85       22.75     19.15 o 
   6   4  28      177.65      129.17     19.28 o 
   7   4  28      801.05      743.53     41.45 o 
   0   5  28      360.48      301.79     34.90 o 
   1   5  28      413.22      328.09     27.88 o 
   2   5  28       48.40       11.15     20.67 o 
   3   5  28      136.93       75.28     20.28 o 
   4   5  28      471.50      371.88     25.01 o 
   5   5  28      569.04      582.20     40.82 o 
   6   5  28      272.51      236.25     37.29 o 
   0   6  28      368.74      232.54     37.80 o 
   1   6  28      127.53      153.06     24.71 o 
   2   6  28       15.92       22.87     22.47 o 
   3   6  28      146.80       66.74     16.19 o 
   2   0  29     1426.98     1399.03    107.86 o 
   4   0  29     1501.12     1931.02    143.40 o 
   6   0  29     1069.03      782.04     52.64 o 
   8   0  29      167.46      269.78     30.00 o 
   1   1  29      231.45      175.90     28.45 o 
   2   1  29       84.38      112.50     23.05 o 
   3   1  29      301.70      387.26     28.42 o 
   4   1  29       86.12       87.38     23.08 o 
   5   1  29       36.74        9.45     21.59 o 
   6   1  29       81.20       45.01     24.85 o 
   7   1  29      450.88      624.12     31.87 o 
   8   1  29       63.36      103.08     15.57 o 
   1   2  29      139.79      120.62     24.32 o 
   2   2  29        8.50      -20.58     20.58 o 
   3   2  29      680.49      634.87     55.00 o 
   4   2  29      228.81      350.47     27.15 o 
   5   2  29      119.83       91.93     20.61 o 
   6   2  29      408.34      433.90     27.60 o 
   7   2  29       23.79       21.68     17.32 o 
   8   2  29      953.91     1010.82     45.44 o 
   1   3  29      382.04      421.60     28.87 o 
   2   3  29      203.67      258.20     21.61 o 
   3   3  29       45.29       25.78     24.77 o 
   4   3  29     1090.22      837.30     44.12 o 
   5   3  29      491.41      583.54     31.71 o 
   6   3  29      153.21      238.05     24.80 o 
   7   3  29      596.78      621.75     62.40 o 
   1   4  29      195.91      151.52     19.59 o 
   2   4  29      140.07      180.16     31.09 o 
   3   4  29      504.35      554.45     32.22 o 
   4   4  29      223.12      238.84     30.59 o 
   5   4  29      171.73      195.18     19.76 o 
   6   4  29      221.79      201.46     28.02 o 
   1   5  29      116.86       87.16     19.70 o 
   2   5  29      108.75       76.69     20.55 o 
   3   5  29       39.21        8.38     18.78 o 
   4   5  29      428.23      374.48     33.15 o 
   5   5  29      215.21      143.38     34.12 o 
   0   0  30       78.59      122.04     52.70 o 
   2   0  30     1370.67     1942.48    154.18 o 
   4   0  30     1896.58     1814.55    142.70 o 
   6   0  30      573.70      848.22     77.63 o 
   8   0  30       46.35       31.54     33.67 o 
   0   1  30      911.15     1177.70     76.97 o 
   1   1  30      157.18      127.89     26.00 o 
   2   1  30       23.18      -18.78     23.61 o 
   3   1  30      245.85      207.71     23.12 o 
   4   1  30     1265.87     1286.27     62.87 o 
   5   1  30      103.62      122.12     25.84 o 
   6   1  30      336.87      305.90     33.22 o 
   7   1  30       49.92       22.00     16.95 o 
   0   2  30       15.75      -30.33     30.33 o 
   1   2  30      247.86      198.38     23.37 o 
   2   2  30       44.57      -20.28     20.28 o 
   3   2  30      706.25      631.50     40.43 o 
   4   2  30       57.68       77.09     25.18 o 
   5   2  30      449.35      418.34     36.28 o 
   6   2  30       54.49       52.77     17.53 o 
   7   2  30       53.92       38.49     20.67 o 
   0   3  30       43.94       27.85     29.07 o 
   1   3  30      243.44      245.98     29.49 o 
   2   3  30      403.74      413.79     32.81 o 
   3   3  30      276.40      238.56     23.64 o 
   4   3  30     2167.83     2477.72    110.11 o 
   5   3  30      413.74      373.91     33.91 o 
   6   3  30       21.26        1.69     23.44 o 
   0   4  30     2591.05     3491.36    153.49 o 
   1   4  30      173.14      207.89     27.87 o 
   2   4  30      490.27      509.27     48.62 o 
   3   4  30      734.55      736.47     31.82 o 
   4   4  30      647.63      720.19     37.68 o 
   5   4  30       50.40       79.16     19.72 o 
   0   5  30     2420.96     3313.97    428.88 o 
   1   5  30      262.73      184.84     24.30 o 
   2   5  30      651.07      894.35     38.16 o 
   3   5  30      311.10      280.00     36.41 o 
   2   0  31     1819.59     2518.64    184.17 o 
   6   0  31       57.42       36.49     33.36 o 
   1   1  31      329.30      387.67     29.59 o 
   2   1  31      849.44      937.14     43.46 o 
   3   1  31     1056.58     1210.73     67.20 o 
   4   1  31       11.15       16.55     24.25 o 
   5   1  31      541.86      636.98     59.56 o 
   6   1  31       47.89       73.06     23.95 o 
   1   2  31      581.04      673.73     36.15 o 
   2   2  31      101.63      132.40     26.53 o 
   3   2  31      257.85      288.62     25.61 o 
   4   2  31      236.11      236.66     33.50 o 
   5   2  31      283.51      250.57     28.05 o 
   6   2  31     1367.03     1556.08    115.37 o 
   1   3  31      655.79      725.71     40.65 o 
   2   3  31      683.77      592.32     51.48 o 
   3   3  31     1042.39     1060.60     76.50 o 
   4   3  31       32.94       15.89     20.00 o 
   5   3  31      275.82      150.98     28.79 o 
   1   4  31       91.02       18.32     17.77 o 
   2   4  31     1011.44     1159.11     61.82 o 
   3   4  31      274.17      204.10     24.46 o 
   4   4  31       36.73       38.39     23.95 o 
   0   0  32       41.16       16.58     42.27 o 
   2   0  32     4757.10     6404.30    319.92 o 
   4   0  32      506.29      719.86     73.36 o 
   0   1  32      749.48      610.60     49.50 o 
   1   1  32      129.19      145.90     21.88 o 
   2   1  32       24.38      -12.99     23.23 o 
   3   1  32      218.53      220.08     33.31 o 
   4   1  32      138.45      116.42     40.83 o 
   0   2  32     1360.37     2213.27    116.82 o 
   1   2  32     1093.79     1190.66     48.88 o 
   2   2  32       41.84      138.00     21.42 o 
   3   2  32      505.28      569.59     38.55 o 
   4   2  32       21.47      -10.86     49.02 o 
   0   3  32     2159.76     2408.75    178.30 o 
   1   3  32      641.95      797.57     69.36 o 
   2   3  32        4.82       17.54     17.90 o 
   3   3  32      627.31      651.27     48.02 o 
   4   3  32       29.41       50.18     25.02 o 
   0   4  32      749.81      936.63     77.29 o 
   1   4  32        5.80       21.20     29.15 o 
   2   0  33      647.44      481.74     58.01 o 
   1   1  33       79.95      110.15     17.42 o 
   2   1  33      363.39      439.90     45.47 o 
   3   1  33       75.33       57.17     26.39 o 
   4   1  33      263.00      254.95     41.73 o 
   1   2  33      989.25     1126.21     62.78 o 
   2   2  33     1000.99     1155.58     66.15 o 
   3   2  33      283.81      317.16     45.50 o 
   1   3  33       80.68       92.91     22.82 o 
   0   0  34      106.15      145.25     33.28 o 
   2   0  34      174.63       58.94     33.05 o 
   0   1  34      285.55      369.89     29.44 o 
   1   1  34      309.67      409.61     33.91 o 
   2   1  34       10.68       32.93     26.07 o 
                                                 
